# Supplementary material for: Molecular Phylogenetics and Historical Biogeography of Subtribe Ecliptinae (Asteraceae, Heliantheae)
Source: Plants (Basel). 2024 Oct 8;13(19):2817. doi: 10.3390/plants13192817 (PMC11478438; doi:10.3390/plants13192817)
Supplement: Supplementary file 1 [file plants-13-02817-s001.zip]

Archive with 1 entries (1 files):
- plants-3213867-supplementary.xlsx
