# Supplementary material for: Molecular Phylogenetics and Historical Biogeography of Subtribe Ecliptinae (Asteraceae, Heliantheae)
Source: Plants (Basel). 2024 Oct 8;13(19):2817. doi: 10.3390/plants13192817 (PMC11478438; doi:10.3390/plants13192817)
Supplement: Supplementary file 1 [file plants-13-02817-s001.zip › plants-3213867-supplementary.xlsx]

## Sheet: S1_List_of_Genera
Genera (current circumscription)	Species no.	Distribution
Apowollastonia Orchard	8	Lesser Sunda Islands, New Guinea, Australia
Aspilia Thouars	95	Angola, Argentina, Benin, Botswana, Brazil, Burkina, Burundi, Cameroon, Cape Provinces, Central African Republic, Chad, Colombia, Congo, Eritrea, Ethiopia, Gabon, Gambia, Ghana, Guinea, Guinea-Bissau, Gulf of Guinea Islands, Ivory Coast, Kenya, KwaZulu-Natal, Liberia, Madagascar, Malawi, Mali, Mozambique, Namibia, Nigeria, Paraguay, Senegal, Sierra Leone, Somalia, Sudan, Tanzania, Togo, Uganda, Y…
Baltimora L.	2	Belize, Bolivia, Brazil, Colombia, Costa Rica, Cuba, Dominican Republic, Ecuador, El Salvador, Guatemala, Guyana, Haiti, Honduras, Mexico, Netherlands Antilles, Nicaragua, Panamá, Paraguay, Peru, Venezuela, Venezuelan Antilles
Blainvillea Cass.	5	Andaman Islands, Angola, Assam, Australias, Bolivia, Botswana, Brazil, Burkina, Cambodia, Cameroon, Cape Verde, Chad, China South-Central, Djibouti, Eritrea, Ethiopia, Galápagos, Hainan, India, Laos, Mali, Mauritania, Mozambique, Myanmar, Nepal, Nicobar Islands, Pakistan, Saudi Arabia, Senegal, Sri Lanka, Tanzania, Thailand, Venezuela, Vietnam, Yemen, Zambia, Zimbabwe
Calyptocarpus Less.	3	Argentina, Bahamas, Belize, Brazil, Cayman Islands, Central American Pacific Islands, Costa Rica, Cuba, Dominican Republic, El Salvador, Guatemala, Honduras, Mexico, Nicaragua, Panamá, Paraguay, United States of America, Uruguay, Venezuela
Clibadium F.Allam. ex L.	38	Argentina, Belize, Bolivia, Brazil, Central American Pacific Islands, Colombia, Costa Rica, Cuba, Ecuador, El Salvador, French Guiana, Guatemala, Guyana, Haiti, Honduras, Jamaica, Leeward Islands, Mexico, Nicaragua, Panamá, Paraguay, Peru, Puerto Rico, Suriname, Trinidad-Tobago, Venezuela, Venezuelan Antilles, Windward Islands
Damnxanthodium Strother	1	Mexico
Delilia Spreng.	2	Argentina, Belize, Bolivia, Brazil, Colombia, Costa Rica, Ecuador, El Salvador, Galápagos, Guatemala, Guyana, Honduras, Mexico, Nicaragua, Panamá, Venezuela
Dimerostemma Cass.	31	Argentina, Bolivia, Brazil, Paraguay, Uruguay
Echinocephalum Gardner	4	Argentina, Bahamas, Belize, Bolivia, Brazil, Cayman Islands, Colombia, Costa Rica, Cuba, Dominican Republic, Ecuador, El Salvador, Georgia, Guatemala, Guyana, Haiti, Honduras, Jamaica, Japan, Leeward Islands, Mexico, Nansei-shoto, New Caledonia, Nicaragua, Panamá, Paraguay, Peru, Puerto Rico, Taiwan, Trinidad-Tobago, United States of America, Uruguay, Vanuatu, Venezuela, Windward Islands
Eclipta L.	6	Australia, Argentina, Bahamas, Belize, Bolivia, Brazil, Chile, Colombia, Costa Rica, Cuba, Dominican Republic, Ecuador, El Salvador, French Guiana, Guatemala, Guyana, Haiti, Honduras, Mexico, Nicaragua, Canada, Panamá, Paraguay, Peru, Puerto Rico, Suriname, Trinidad-Tobago, United States of America, Uruguay, Venezuela
Elaphandra Strother	14	Bolivia, Brazil, Colombia, Ecuador, French Guiana, Panamá, Trinidad-Tobago, Venezuela
Eleutheranthera Poit.	2	Bahamas, Belize, Bolivia, Brazil, Cayman Islands, Colombia, Costa Rica, Cuba, Dominican Republic, Ecuador, French Guiana, Guatemala, Guyana, Haiti, Honduras, Jamaica, Leeward Islands, Nicaragua, Panamá, Peru, Puerto Rico, Suriname, Trinidad-Tobago, Venezuela, Venezuelan Antilles, Windward Islands
Exomiocarpon Lawalrée	1	Madagascar
Fenixia Merr.	1	Philippines
Hoffmanniella Schltr. ex Lawalrée	1	Cameroon, Gabon, Zaïre
Idiopappus H.Rob. & Panero	1	Ecuador
Indocypraea Orchard	1	Assam, Bangladesh, China, Jawa, Myanmar, Nepal, Thailand, Vietnam
Iogeton Strother	1	Panamá
Jefea Strother	5	Guatemala, Mexico, United States of America
Kingianthus H.Rob.	2	Ecuador
Lantanopsis C.Wright ex Griseb.	3	Cuba, Dominican Republic, Haiti
Lasianthaea DC.	16	United States of America, Belize, Costa Rica, El Salvador, Guatemala, Honduras, Mexico, Nicaragua, Panamá, Venezuela
Leptocarpha DC.	1	Chile
Lipochaeta DC.	20	Hawaii
Lipotriche R.Br.	12	Angola, Benin, Botswana, Burkina, Burundi, Cameroon, Cape Provinces, Central African Republic, Chad, Congo, Djibouti, Eritrea, Ethiopia, Gabon, Gambia, Ghana, Guinea, Guinea-Bissau, Gulf of Guinea Islands, Ivory Coast, Kenya, KwaZulu-Natal, Liberia, Madagascar, Mali, Mauritania, Mozambique, Namibia, Nigeria, Rwanda, Senegal, Sierra Leone, Sudan, Swaziland, Tanzania, Togo, Uganda, Yemen, Zambia, Z…
Lundellianthus H.Rob.	8	Belize, El Salvador, Guatemala, Mexico, Nicaragua
Melanthera Rohr	6	Argentina, Bahamas, Belize, Bolivia, Brazil, Cayman Islands, Colombia, Costa Rica, Cuba, Dominican Republic, Ecuador, El Salvador, Guatemala, Guyana, Haiti, Honduras, Jamaica, Japan, Leeward Islands, Mexico, Nansei-shoto, New Caledonia, Nicaragua, Panamá, Paraguay, Peru, Puerto Rico, Taiwan, Trinidad-Tobago, United States of America, Uruguay, Vanuatu, Venezuela, Windward Islands
Monactis Kunth	12	Colombia, Ecuador, Peru
Oblivia Strother	3	Bolivia, Colombia, Ecuador, Panamá, Peru, Venezuela
Otopappus Benth.	17	Belize, Colombia, Costa Rica, El Salvador, Guatemala, Honduras, Jamaica, Mexico, Nicaragua
Oyedaea DC.	21	Bolivia, Brazil, Colombia, Costa Rica, Guyana, Panamá, Peru, Venezuela
Pascalia Ortega	2	Argentina, Bolivia, Chile, Paraguay, Uruguay
Pentalepis F.Muell.	6	Australia
Perymeniopsis H.Rob.	1	Mexico
Perymenium Schrad.	65	Belize, Colombia, Costa Rica, Ecuador, El Salvador, Guatemala, Honduras, Mexico, Nicaragua, Peru
Plagiolophus Greenm.	1	Mexico
Podanthus Lag.	2	Chile
Rensonia S.F.Blake	1	Costa Rica, El Salvador, Guatemala, Mexico
Riencourtia Cass.	6	Bolivia, Brazil, Colombia, French Guiana, Guyana, Panamá, Suriname, Venezuela
Schizoptera Turcz.	1	Ecuador, Peru
Sphagneticola O.Hoffm.	4	Andaman Islands, Argentina, Assam, Bangladesh, Belize, Bolivia, Borneo, Brazil, Cambodia, Central American Pacific Islands, China, Colombia, Costa Rica, Cuba, Dominican Republic, Ecuador, French Guiana, Guatemala, Guyana, Haiti, Honduras, India, Jamaica, Japan, Jawa, Korea, Laccadive Islands, Laos, Leeward Islands, Malaya, Manchuria, Mexico, Myanmar, Nansei-shoto, Nicaragua, Panamá, Paraguay, Per…
Steiractinia S.F.Blake	15	Colombia, Ecuador, Venezuela
Synedrella Gaertn.	1	Aruba, Bahamas, Belize, Bolivia, Brazil, Cayman Islands, Colombia, Costa Rica, Cuba, Dominican Republic, Ecuador, El Salvador, French Guiana, Galápagos, Guatemala, Guyana, Haiti, Honduras, Jamaica, Leeward Islands, Mexico, Netherlands Antilles, Nicaragua, Panamá, Paraguay, Peru, Puerto Rico, Suriname, Trinidad-Tobago, Turks-Caicos Islabds, Venezuela, Venezuelan Antilles, Windward Islands
Synedrellopsis Hieron. & Kuntze	1	Argentina, Bolivia, Paraguay
Tilesia G.Mey.	3	Argentina, Bolivia, Brazil, Colombia, Costa Rica, Cuba, Dominican Republic, Ecuador, French Guiana, Guyana, Haiti, Leeward Islands, Panamá, Paraguay, Peru, Suriname, Trinidad-Tobago, Venezuela, Venezuelan Antilles, Windward Islands
Trigonopterum Steetz	1	Galapagos
Tuberculocarpus Pruski	1	Brazil, Venezuela
Tuxtla Villaseñor & Strother	1	Costa Rica, Mexico
Wamalchitamia Strother	7	Costa Rica, Guatemala, Honduras, Mexico, Nicaragua
Wedelia Jacq.	100	Argentina, Bahamas, Belize, Bolivia, Brazil, Colombia, Costa Rica, Cuba, Dominican Republic, Ecuador, El Salvador, Guatemala, Guyana, Haiti, Honduras, Leeward Islands, Mexico, Netherlands Antilles, Nicaragua, Panamá, Paraguay, Peru, Puerto Rico, Trinidad-Tobago, Turks-Caicos Islands, Uruguay, Venezuela, Venezuelan Antilles, Windward Islands
Wollastonia DC. ex Decne.	7	Andaman Islands, Assam, Bangladesh, Bismarck Archipelago, Cambodia, Caroline Islands, Chagos Archipelago, China, Christmas Islands, Cocos (Keeling) Islands, Comoros, Cook Islands, Fiji, Gilbert Islands, Hainan, India, Japan, Jawa, Kazan-retto, Korea, KwaZulu-Natal, Laos, Lesser Sunda Islands, Madagascar, Malaya, Maldives, Marianas, Marshall Islands, Mozambique, Mozambique Channel Islands, Myanmar…
Zexmenia La Llave	5	Argentina, Belize, Bolivia, Costa Rica, Guatemala, Honduras, Mexico, Panamá, Paraguay
Zyzyxia Strother	1	Belize, Guatemala
TOTAL	575

## Sheet: S2_DNA_Sampling
Species	ITS	ETS	matK	psbA-TrnH	trnQ-rps16
Apowollastonia stirlingii (Tate) Orchard	MH152132.1	MH151957.1	-	-	MH152220.1
Aspilia fruticosa (Gardner) Baker	PQ238934.1	PQ238935.1	KR734453.1	KR735455.1	PQ241318.1
Baltimora recta L.	AF465847.1	AY303465.1	JQ586803.1	HG963526.1	-
Blainvillea acmella (L.) Philipson	MH152213.1	MH152038.1	AY297646.1	MH152126.1	MH152301.1
Calyptocarpus vialis Less.	AY303405.1	AY303467.1	AY215770.1	AY215520.1	-
Clibadium alatum H.Rob.	AY303406.1	AY303468.1	AY215775.1	AY215525.1	-
Damnxanthodium calvum (Greenm.) Strother	AY303407.1	AY303469.1	AY215780.1	AY215529.1	-
Delilia biflora (L.) Kuntze	AY303413.1	AY303475.1	AY215781.1	AY215530.1	-
Dimerostemma annuum (Hassl.) H.Rob.	AY303408.1	AY303470.1	AY215784.1	AY215533.1	-
Echinocephalum latifolium Gardner	MH152178.1	MH152004.1	-	MH152091.1	MH152266.1
Eclipta prostrata (L.) L.	AY303421.1	AY303483.1	AY215789.1	AY215538.1	MH152273.1
Elaphandra patentipilis (S.F.Blake) Pruski & G.P.Méndez	MH152149.1	MH151974.1	AY297649.1	MH152062.1	MH152237.1
Eleutheranthera ruderalis (Sw.) Sch.Bip.	-	-	KX526550.1	-	-
Idiopappus quitensis H.Rob. & Panero	AY038116.1	AY038083.1	AY215811.1	AY215560.1	-
Indocypraea montana (Blume) Orchard	MH152208.1	MH152033.1	KX824438.1	MH152121.1	MH152296.1
Jefea lantanifolia (S.Schauer) Strother	AY303423.1	AY303485.1	MT214857.1	OK469451.1	-
Kingianthus paniculatus (Turcz.) H.Rob.	AY303425.1	AY303487.1	AY215815.1	AY215564.1	-
Lasianthaea helianthoides DC.	AY303427.1	AY303489.1	AY215817.1	AY215566.1	-
Lipochaeta heterophylla A.Gray	MH152166.1	MH151991.1	AY215820.1	MH152079.1	MH152254.1
Lipotriche rhombifolia (O.Hoffm. & Muschl.) D.J.N.Hind	MH152204.1	MH152029.1	KR734947.1	MH152117.1	MH152292.1
Lundellianthus guatemalensis (Donn.Sm.) Strother	MH152147.1	MH151972.1	AY215822.1	MH152060.1	MH152235.1
Melanthera nivea (L.) Small	AY303431.1	AY303493.1	AY215826.1	AY215576.1	MH152269.1
Monactis pallatangensis (Hieron.) H.Rob.	AY169241.1	AY303494.1	AY215828.1	AY215578.1	-
Montanoa hibiscifolia Benth.	AY038128.1	AY038095.1	ON981978.1	MH152130.1	MH152305.1
Montanoa karvinskii DC.	MH152218.1	MH152043.1	-	MH152131.1	MH152306.1
Oblivia mikanioides (Britton) Strother	AY303433.1	AY303495.1	AY215832.1	AY215582.1	-
Otopappus epaleaceus Hemsl.	AY303434.1	AY303496.1	AY297651.1	-	-
Oyedaea boliviana Britton	MH152186.1	MH152011.1	AY215835.1	MH152099.1	MH152274.1
Pentalepis trichodesmoides F.Muell.	JX564744.1	-	-	JX564805.1	-
Perymeniopsis ovalifolia (A.Gray) H.Rob.	AY303438.1	AY303500.1	AY215840.1	AY215588.1	MH152276.1
Perymenium berlandieri DC.	MH152187.1	MH152012.1	OQ290338.1	MH152100.1	MH152275.1
Podanthus mitiqui Lindl.	OQ430045.1	-	AY215846.1	-	-
Rensonia salvadorica S.F.Blake	AY303441.1	AY303503.1	AY215854.1	AY215600.1	-
Riencourtia latifolia Gardner	MH152189.1	MH152014.1	AY215853.1	MH152102.1	MH152277.1
Sphagneticola trilobata (L.) Pruski	AY303442.1	AY303504.1	AY215861.1	AY215607.1	MH152278.1
Steiractinia sodiroi S.F.Blake	AY303443.1	AY303505.1	AY215864.1	AY215610.1	MH152279.1
Synedrella nodiflora (L.) Gaertn.	AY303444.1	AY303506.1	AY215866.1	AY215612.1	-
Tilesia macrocephala (H.Rob.) Pruski	MH152195.1	H152020.1	AY215871.1	MH152108.1	MH152283.1
Trigonopterum laricifolium (Hook.f.) W.L.Wagner & H.Rob.	AY303446.1	AY303508.1	-	AB575526.1	-
Wedelia calycina Rich.	MH152193.1	MH152018.1	OL537982.1	MH152106.1	MH152281.1
Wedelia reticulata DC.	MH152151.1	MH151976.1	JX564840.1	MH152064.1	MH152239.1
Wollastonia biflora (L.) DC.	AY303451.1	AY303513.1	MH767816.1	MH152057.1	MH152232.1
Zexmenia serrata La Llave	AY303452.1	AY303514.1	AY215882.1	AY215628.1	MH152284.1

## Sheet: S3_Alignment
#NEXUS
begin data;
	dimensions ntax=44 nchar=5209;
	format datatype=dna missing=? gap=- interleave=yes;
	matrix
[ITS nchar=658]
Apowollastonia_stirlingii	AATCCTGCACAGCAGAACGACCCGAGAACTAGTAAAAACAACCGGTTTCACTTGGACTGAAGCTTTTGCTACGGGCCTTGTGAAGCCTTGTCGATGTACCTTTGTGTTTTGTCCTTAATGGGCATCATGGATGGCATGTTGACACAACAACAA-CCCCCGGCACGAAACGTGCCAAGGAAAACTCAACTT-AAAGGGCTCGTGCTATGACGCCCCGCTTGCGGTGTGCGC--GTTGCGCGTGGCTTCTTTGTAAACTT-AAACGACTCTCGGCAACGGATATCTCGGCTCACGCATCGATGAAGAACGTAGCAAAATGCGATACTTGGTGTGAATTGCAGAATCCCGTGAACCATCGAGTTTTTGAACGCAAGTTGCGCCCGAAGCC-TCTGGCTGAGG…
Aspilia_fruticosa	AATCCTGCCTTGCCGAACCACCCGTGAACACGT-AAAACAACCGGCTTTGCGGGGACCGTAGCTTTTTCTTTGGTCCTTGTGACGCCTTGTCGACTGGTGTTTGTG-TTCGCCCCCACGGGGCATCATGGATATCAAGTTGACACAATAACAACCCCCCGGCACAACACGTGCCAAGGAAAACAAAACAT-AAAGGGCCGGTGCATTGACGCCCCGTTTGCGGTGTGCGCGCATTGCGCTTGGCTTCTTTGTAAACTT-AAACGACTCTCGGCAACGGATATCTCGGCTCACGCATCGATGAAGAACGTAGCAAAATGCGATACTTGGTGTGAATTGCAGAATCCCGTGAACCATCGAGTTTTTGAACGCAAGTTGCGCCCGAAGCC-TCTGGTTGAGG…
Baltimora_recta	AATCCTGCAAAGCAGAACGACCCGTGAACTTGT-AAAACAACTGGCTTTGCTTGGACCGAAGCTTTTGCTGCGGGCCTTGTGAAGCCTTGTCGACGTATGTTTGTG-GTTGCCCTTATAGGGCATCATGGATAGCATGTTGACGTAACAA-AA-CCCCCGGCACAAAACGTGCCAAGGAAAACTAAACTT-AAAGGGCTCGTGCWATGGCGCCCCGGTTGCGGTGTGCGT--ATTGTGCGTGGCTTCTTTGTAAACTT-AAACGACTCTCGGCAACGGATATCTCGGCTCACGCATCGATGAAGAACGTAGCAAAATGCGATACTTGGTGTGAATTGCAGAATCCCGTGAACCATCGAGTTTTTGAACGCAAGTTGCGCCCGAAGCC-TCTGGTTGAGG…
Blainvillea_acmella	AAACCTGCACAGCAGAACGACCCGAGAACTAGT-AAAACAACCGGGTTCACTTGGACCGTAGCTTTTGCTTCGGGCCTTGTGAAGCCTTGTCGACGTATGTTTGTG-CTTGCCCTTA--GGGCATCATGGATAGCACGTCGACACAATAACAA-CCCCCGGCACGGCATGTGCCAAGGAAAACTAAACTT-AAAGGGCTCGTGCTATGACGCCCCGCTTGCGGTGTGCGC--ATTGTTCGTGGCTTCTTTGTAAACTT-AAACGACTCTCGGCAACGGATATCTCGGCTCACGCATCGATGAAGAACGTAGCAAAATGCGATACTTGGTGTGAATTGCAGAATCCCGTGAACCATCGAGTTTTTGAACGCAAGTTGCGCCCGAAGCC-TCTGGTTGAGG…
Calyptocarpus_vialis	AATCCTGCAAAGCAGAACGACCCGCGAACGAGT-AAAACAACCGGCGTTACGGGGACCGAAGCTTCTGCTTTGGGCCACGTAAAGCCTCGTCGACTTGTGTCTGTG-TTCGCCCCTATGGGGAGTCATGGACATCGTGTTGACACAATAACAA-CCCCCGGCACGGCATGTGCCAAGGAAAACTTAACTT-AAAGGGCCCGTGCTATGGCGCCCCGCTTGCGGTGTGCGT--GTTGTGCGTGGCTTCTTTGTAAACAT-AAACGACTCTCGGCAACGGATATCTCGGCTCACGCATCGATGAAGAACGTAGCAAAATGCGATACTTGGTGTGAATTGCAGAATCCCGTGAACCATCGAGTTTTTGAACGCAAGTTGCGCCCGAAGCCATCTGGTTGAGG…
Clibadium_alatum	AATCCTGCACAGCAGAACGACCCGTGAACAAGT-AAAACAACCGGGTTCACTTGGACCGAAGCTTTTGCTTCGGGCCTTGTGGAGCCTCGTCGACATGTGTTTGTG-TTTGCCTTAGTAGGGCATCATGGATATCATGCTGACATAATAACAA-CCCCCGGCACGGCATGTGCCAAGGAAAACAAAACTTAAAAGGGCTCGTGCTTTGACGCCCCGGTTACGGTGTGCGC--ATTGCGCGTGGCTTCTTTGTAAACTTAAAACGACTCTCGGCAACGGATATCTCGGCTCACGCATCGATGAAGAACGTAGCAAAATGCGATACTTGGTGTGAATTGCAGAATCCCGTGAACCATCGAGTTTTTGAACGCAAGTTGCGCCCGAAGCC-TTTGGTTGAGG…
Damnxanthodium_calvum	AATCCTGCACAGCAGAACGACCCGCGAACGAGT-AAAACCACCGGCCTTACATGGACYGAAGCTTCTACTTTGGGCCATGTAAAGCCTTGTCGACTTGTGCCTGTG-TTCGCCCCTATGGGGAGTCATGGACATCATGCTGACACAATAACAA-CCCCCGGCACGACACGTGCCAAGGAAAACTAAACTT-AAAGGGCCCGTGCTATGGCGCCCCGCTTGCGGTGTGCGT--GTTGCGCGTGGCTTCTTTGTAAACAT-AAACGACTCTCGGCAACGGATATCTCGGCTCACGCATCGATGAAGAACGTAGCAAAATGCGATACTTGGTGTGAATTGCAGAATCCCGTGAACCATCGAGTTTTTGAACGCAAGTTGCGCCCGAAGCCATCCGGTTGAGG…
Delilia_biflora	AATCCTGCATGGCAGAACGACCAGTGAACAAGT-AAATCTATCGGCCTCGCAGGGTTTGAAGCTTATGCTTTGGGCCATGTGAAGCCTTGTTGACGTGTGCCCGTG-TTTGCCCCTGTGGGGAGACACGGATACATTGTTAACACAATAACAA-CCCCCGGCACGGCACGTGCCAAGGAAAACTAAACTTAAAAGGGCTTGTGTGATGTCGCCCCGCTTGCGGTGTGTGCATGTTGCGCATGGCTTCTTTGTAAACAT-AAACGACTCTCGGCAACGGATATCTCGGCTCACGCATCGATGAAGAACGTAGCAAAATGCGATACTTGGTGTGAATTGCAGAATCCCGTGAACCATCGAGTTTTTGAACGCAAGTTGCGCCCGAAGCCATCCGGTTGAGG…
Dimerostemma_annuum	AATCCTGCGTTGCCGAACGACCCGTGAACAAGT-AAAACAACATTCTTCGTGAGGACTGAGGCGTTTGCTTCGGGACTTGTGAAGCCTTGTCAACTTGTGTGTGTG-TTTGCCTTTCTGGGGTATCATGGATATCAAGTTGACACTATAACAA-CCCCCGGCACGGAATGTGCCAAGGATAACTAAACGT-AAAGGGCCCGTGCCATGACGCCCCGGTTGCGGTGTGCGC--ATTGCGTGTGGCTTCTTTGTAAACAT-AAACGACTCTCGGCAACGGATATCTCGGCTCACGCATCGATGAAGAACGTAGCAAAATGCGATACTTGGTGTGAATTGCAGAATCCCGTGAACCATCGAGTTTTTGAACGCAAGTTGCGCCCGAAGCC-TYTGGCYGAGG…
Echinocephalum_latifolium	AATCCTGCACAGCAGAACGACCCGCGAACTAGT-AAAACAACCGGTTTCACTTGGACTGAAGCTTTTGCTACGGGCCTTGTGAAGCCTTGTCGATATACGTTTGTG-TTTGTCCTTAC-GGGCATCATGGATGGCATGTTGACACAACAACAA-CCCCCGGCACGAAACGTGYCAAGGAAAACTCAACTT-ATAGGGCTCGTGTTATGACGCCCCGCTTGCGGTGTGCGY--GTTGCGCGTGGCTTCTTTGTAAACTT-AAACGACTCTCGGCAACGGATATCTCGGCTCACGCATCGATGAAGAACGTAGCAAAATGCGATACTTGGTGTGAATTGCAGAATCCCGTGAACCATCGAGTTTTTGAACGCAAGTTGCGCCCAAAGCC-TCTGGCTGAGG…
Eclipta_prostrata	AATCCTGCACAGCAGAACGACCTGTGAACATGT-AAAACAATCGGCTTCACCGGGACTAAAG-TTTTGCTTTGGTCCTTGTGAAGCATTGTTGACGTGTGTTCATG-TTCGTCCCATT-GGGCGTCATGGATATCAAGTTGACACAACAAC----CCCCGGCACGACATGTGCCAAGGAGAACTAAACTT-AAAGAGCTTGTGTTATGACGCCCCGTTTTCGGTGTGCGC--ATTGCACATGGCTTCTTTGTAAACTCAAAACGACTCTCGGCAACGGATATCTCGGCTCACGCATCGATGAAGAACGTAGCAAAATGCGATACTTGGTGTGAATTGCAGAATCCCGTGAACCATCGAGTTTTTGAACGCAAGTTGCGCCCGATGCCATCTGGTTGAGG…
Elaphandra_patentipilis	AATCCTGCATAGCAGAACAACCCGTGAACACGT-AAAACAACCGGMTTTGCGGGGACTGTAGCTTTTGCTTCGGTCCTTGTGACGCCTTGTCGACTGGTGTTTGTG-TTTGCCCCCAY-GGGCATCATGGACATCAAGTTGACACAATAACAA-CCCCCGGCACAAYACGTGCCAAGGAAAACAAAACAT-AAAGGGTCGGTGCATTGACGCCCCGTTTGCGGTGTGCGCGCATTGCGCTTGGCTTCTTTGTAAACTT-AAACGACTCTCGGCAACGGATATCTCGGCTCACGCATCGATGAAGAACGTAGCAAAATGCGATACTTGGTGTGAATTGCAGAATCCCGTGAACCATCGAGTTTTTGAACGCAAGTTGCGCCCGAAGCC-TCTGGTTGAGG…
Eleutheranthera_ruderalis ?????????????????????????????????????????????????????????????????????????????????????????????????????????????????????????????????????????????????????????????????????????????????????????????????????????????????????????????????????????????????????????????????????????????????????????????????????????????????????????????????????????????????????????????????????????????????????…
Idiopappus_quitensis	AATCCTGCATAGCAGAACGACCCGTGAACAAGTTAAACTAACCGGCTTTGCGAGGACCGAAGCTTTTGTTTTGAGCCTTGTGAAGCCTTGTTGACGTGTGTTCATG-TAAGCCTCTCTGGGGCATCATGGATATCAAGTTGACACAATAACAA-CCCCCCGCACGGCAAGTGCCAAGGAAAACTAAACTT-AAAGAGCTTGTGCTATGACGCCCCGTTTGCGGTGTGCGA--ATTGTACGCGAATTCTTTGTAAAC---------------------GGGGTCGCGATCGAAGCGTC-------ATCGCAAGACAACGCG----TCGGGGT--ATTCTAAGA----GTATCCCCTCAAGATTTATATCGCACGACGCG-----AGACGACTGTCTTAAA…
Indocypraea_montana	AATCCTGCACAGCAGAACGACCCGYGAACTAGT-AAAACAACCGGTTTCACTTGGACTGAAGCTTTTGCTACGGGCCTTGTGAAG-CTTGTCGATGTACGTTTGTG-TTTGYCCTTMC-GGGCWTCAKGGASGGCATGTTGACMCAACAAC----CCCCGGCMCGAAACGTGCCAAGGAAAACTCAACTT-AAAGGGCCYGTGCTACGACSCCCCGCTTGCGGKGTGCGG--GTTGCGCGCGGSTTCTTTGTAAACTT-AAACGACTCTCGGCAACGGATATCTCGGCTCACGCATCGATGAAGAACGTARCAAAATGCGATACTTGGTGTGAATTGCAGAATCCCGTGAACCATCGAGTTTTTGAACGCAAGTTGCGCCCGAAGCC-TCTGGCTGAGG…
Jefea_lantanifolia	AATCCTGCACAGCAGAACGACCCGTGAACAAGT-AAAACAACCGGCTTTTCTGGGACCGACGCTTTTGCTTCGGGCCCTGTGAAGTCTTGTCGACTTGTGTTTGTG-TTTGCCCCTATGGGGTATCATGGATATGAAGCTGACATTATAACAA-CCCCCGGCACAACACGTGCCAAGGAAAAATAAACTT-AAAGGGCTCGTGCCTTGACGCCCCGTTTGCGGTGTGCTC--ATTGTTCGTGGCTTCTTTGTAAACTT-AAACGACTCTCGGCAACGGATATCTCGGCTCACGCATCGATGAAGAACGTAGCAAAATGCGATACTTGGTGTGAATTGCAGAATCCCGTGAACCATCGAGTTTTTGAACGCAAGTTGCGCCCAAAGCCATCAGGTTGAGG…
Kingianthus_paniculatus	AATCCTGCATAGCAGAACGACCCGTGAACAAGTTAAAACAACCGGCTTTGTGAGGACCGAAACTTTTGTTTTGAGCCTTGTGAAGCTTTGTTGACGTGTGTTCATG-TAAGCCCCTTTGGGGCATCATGGATATCAAGTTGACACAACAACAA-CCCCCGGCACGGAACGTGCCAAGGAAAACTAAACTT-AAAGAGCTCGTGCTATGACGCCCCGTTTGCGGTGTGCGA--CTTGTACGTGACTTCTTTGTAAATTT-AAACGACTCTCGGCAACGGATATCTCGGCTCACGCATCGATGAAGAACGTAGCAAAATGCGATACTTGGTGTGAATTGCAGAATCCCGTGAACCATCGAGTTTTTGAACGCAAGTTGCGCCCGAAGCCATCTGGTTGAGG…
Lasianthaea_helianthoides	AATCCTGCATGGCAGAACAACCCGCGAACAAGT-AAAACTACCGGCCTTGCAAGGACCGAAGCCTTYGCTTTGGGCCATGTGAAGCCTTGTTGACGTGTGCCTGTG-TTCTCCCCTATGGGGAGTCATGGACATCATGTTGACACAATAACAA-CCCCCGGCACAGCACGTGCCAAGGAAAACTAAACTT-AATGGGCTCGTGCTCTGGCGCCCCGCTTGCGGTGTGCGC--GTTGCGCGTGGCTTATTTGTAAACAT-AAACGACTCTCGGCAACGGATATCTCGGCTCACGCATCGATGAAGAACGTAGCAAAATGCGATACTTGGTGTGAATTGCAGAATCCCGTGAACCATCGAGTTTTTGAACGCAAGTTGCGCCCGAAGCCATCCGGTTGAGG…
Lipochaeta_heterophylla	AATCCTGCACAGCAGAACGACCCGCGAACTAGT-AAAACAACTGGTTTCACTTGGGCTGAAGCTTTTGCTACGGGCCTTGTGAAGCCTTGTCGATGTACGTTTGTG-TTTGTCCTTAC-GGGCATCATGGATGGCATGTTGACACACCAACAA-CCCCCGGCACGAAACGTGCCAAGGAAAACTCAACTT-AAAAGGCTCGTGCTATGACGCCCCGCTTGCGGTGTGCGC--GTTGCGCGTGGCTTCTTTGTAAACCT-AAACGACTCTCGGCAACGGATATCTCGGCTCACGCATCGATGAAGAACGTAGCAAAATGCGATACTTGGTGTGAATTGCAGAATCCCGTGAACCATCGAGTTTTTGAACGCAAGTTGCGCCCGAAGCC-TYTGGCTAAGG…
Lipotriche_rhombifolia	AATCCTGCATAGCAGAACGACCTGTGAACTAGT-AAAACAACCGGTTTCACTTGGACTGAAGCTTTTGCTACGGGCCTTGTGAAGCCTTGTCGATATACGTTTGTG-TTTGTCCCTAC-GGGCATCATGGATGGCATGTTGACACAACAACAA-CCCCCGGCACGAAACGTGCCAAGGAAAACTCAACTT-ATAGGGCTCGTGTTATGACGCCCCGCTTGCGGTGTGCGC--CTTGCGCGTGGCTTCTTTGTAAACCT-AAACGACTCTCGGCAACGGATATCTCGGCTCACGCATCGATGAAGAACGTAGCAAAATGCGATACTTGGTGTGAATTGCAGAATCCCGTGAACCATCGAGTTTTTGAACGCAAGTTGCGCCCGAAGCC-TCAGGCTGAGG…
Lundellianthus_guatemalensis	AATCCTGCTAAGCAGAACGACCCGTGAACTAGT-ACAACCACCGGCTTTGCGGGGACCTGAGCTTTTGCTTCGGGCCTTGTGAAGCCTTGTYGACCGGTGCTCGTG-TTCGCCCCTGT-GGGCGTCATGGTTATCAAGTCGACAAAATAACAAACCCCCGGCACAACATGTGCCAAGGAAAACTAAACCT-AAAGGGCTCGTGCTATGACGCCCCGTTTGCGGTGTGCTC--GTTGTGCGTGGCTTCTTTGTAAACTT-AAACGACTCTCGGCAACGGATATCTCGGCTCACGCATCGATGAAGAACGTAGCAAAATGCGATACTTGGTGTGAATTGCAGAATCCCGTGAACCATCGAGTTTTTGAACGCAAGTTGCGCCCGAAGCC-TTTGGTTGAGG…
Melanthera_nivea	AATCCTGCATAGCAGAACGACCCGCGAACTAGT-AAATCAACCGGTTTCACTTGGACTGAAGCTTTTGCTACSGGCCTTGTGAAGCCTTGTCGATGTACGTTTGTG-TTTGTCCTCAC-GGGCATCATGGATGGCACGTTGACACAACAACAA-CCCCCGGCACGAAACGTGCCAAGGAAAACTCAACTT-AAAGGGCTCGTGCTACGACGCCCCGCTTGCGGTGTGYGC--GTTGCGCGTGGCTTCTTTGTAAACTT-AAACGACTCTCGGCAACGGATATCTCGGCTCACGCATCGATGAAGAACGTAGCAAAATGCGATACTTGGTGTGAATTGCAGAATCCCGTGAACCATCGAGTTTTTGAACGCAAGTTGCGCCCGAAGCC-TCTGGCTGAGG…
Monactis_pallatangensis	AATCCTGCATAGCAGAACGACCTGTGAACAAGTTAAAAATACCGGCTTTGCGAGGACCGAAGCTTTTGTTTTGAGCCTTGTGAAGCCTTGTTGACGTGTGTTCATG-TAAGCCCCTTTGTGGCATCATGGATATCAAGTTGACACAATAACAA-CCCCCGGCACGGCACGTGCCAAGGAAAACTAAACTA-AAAGAGATCGTGCTATGACGCCCCGTTTGCGGTGTGCGA--CTTGTACGTGACTTTTTTGTAAACTT-AAACGACTCTCGGCAACGGATATCTCGGCTCACGCATCGATGAAGAACGTAGCAAAATGCGATACTTGGTGTGAATTGCAGAATCCCGTGAACCATCGAGTTTTTGAACGCAAGTTGCGCCCGAAGCCATCTGGTTGAGG…
Montanoa_hibiscifolia	AATCCTGCATAGCAGAACGACCCGTGAACTAGT-TAAACAACCCGCCCTGCGGGGACCGAAGCCTTTGTTTCGGGCCCCGTGGAGCCTTGTTGACTTGTGTTCGTG--TTGCCCCTTT-GGACATCATTGATTCCAGGTTGACACC-TAACAA-CCCCCGGCACGACACGTGCCAAGGAAAAATTAACTT-AAAGGGCCGGTGCTATGTCGCCCCGTTTTCGGTGCGCGC--ATTGTGCTTGGCTTCTTTGTAAACAT-AAACGACTCTCGGCAACGGATATCTCGGCTCACGCATCGATGAAGAACGTAGCAAAATGCGATACTTGGTGTGAATTGCAGAATCCCGTGAACCATCGAGTTTTTGAACGCAAGTTGCGCCCGAAGCCATCCGGCTGAGG…
Montanoa_karwinskii	AATCCTGCATAGCAGAACGACCCGTGAACTAGT-TAAACAACCCGCCCTGCGGGGACTGAAGCCTTTGTTTCGGGCCCCGTGGAGCCTTGTTGACTTGTGTTTGTG--TTGCCCCTTT-GGGCATCATTGATTCCAGGTTGACACC-TAACAA-CCCCCGGCACGACATGTGCCAAGGAAAACTTAACTT-AAAGGGCTGGTGCTATGTCGCCCCGTTTTTGGTGCGCGC--ATTGTGCTCGGCTTCTTTGTAAACAT-AAACGACTCTCGGCAACGGATATCTCGGCTCACGCATCGATGAAGAACGTAGCAAAATGCGATACTTGGTGTGAATTGCAGAATCCCGTGAACCATCGAGTTTTTGAACGCAAGTTGCGCCCGAAGCCATTCGGCTGAGG…
Oblivia_mikanioides	AAACCTGCACAGCAGAACGACCCGTGAACAAGT-AAAACAACAGGCTTTGCAGGGACCGAAAGCTTCGCTTCAGCCCATGTGAAGCCTTGTCGACGTGTGTTCGTGTTTTGCCCCTATGGGGCATCATGGATATCAAGTTGACACATTAACAA-CCCCCGGCACGACATGTGCCAAGGAAAACAAAACTT--AAGGGCTTGTGCTTTGACGCCCCGCTTGCGGTGTGCGAA-TTTGCGCGTGGCTTCTTTGTAAACCT-AAACGACTCTCGGCAACGGATATCTCGGCTCACGCATCGATGAAGAACGTAGCAAAATGCGATACTTGGTGTGAATTGCAGAATCCCGTGAACCATCGAGTTTTTGAACGCAAGTTGCGCCTGAAGCCATCTGGTTGAGG…
Otopappus_epaleaceus	AATCCTGCACAGCAGAACGACCCGTGAACAAGT-AAAACAACCGGCTTTGCAAGGACCGAGACATTTGCTTCGGGCCTTGTGAAGCCTTGTCGACGTGTGTTCGTGTTTCGCTCCTATGGGGCATCATGGATATCAAGTTGACACATTAACAA-CCCCCGGCACGACACGTGCCAAGGAAAATGAAACTT-AAAGGGCTTGTGCTTTGACGCCCCGTTTGCGGTGTGCGC--ATTGTGCGTGGCTTCTTTGTAAACTT-AAACGACTCTCGGCAACGGATATCTCGGCTCACGCATCGATGAAGAACGTAGCAAAATGCGATACTTGGTGTGAATTGCAGAATCCCGTGAACCATCGAGTTTTTGAACGCAAGTTGCGCCCGAAGCCATCTGGTTGAGG…
Oyedaea_boliviana	AATCCTGCACAGCAGAACAACCTGTGAACACGT-AAAACAACCGGCTTTGCGGGGACCGTAGCTTTTGCTTCGGTCCTTGTKACGCCTTGTCGACTGATGTTTGYG-TCYGCCCCCAC-GGGCATCATGGATATCAAGTTGACACAATAACAA-CCCCCGGCACAACACGTGCCAAGGAAAACAAAACAT-AAAGGGTCGGTGCATTGACGCCCCGTTTGCGGTGTGYGCGCATTGCGCTTGGCTTCTTTGTAAACTT-AAACGACTCTCGGCAACGGATATCTCGGCTCACGCATCGATGAAGAACGTAGCAAAATGCGATACTTGGTGTGAATTGCAGAATCCCGTGAACCATCGAGTTTTTGAACGCAAGTTGCGCCCGAAGCC-TCTGGTTGAGG…
Pentalepis_trichodesmoides	AATCCTGCGTAGCAGAACAACCCGTGAACATGT-AAAATAATCGGCCTCACCGGTAGCAAAGTTTTTGCTTTGGGCCTGGTGTCGCCTTGTTGACGTGTGTTCTTG-TGCGTCCCATTTCGGCGTCATGGATACCAAGTTGACACAACAAC----CCCCGGCACGGCATGTGCCAAGGAGAACTAAACTT-AAAGAGCTCGTGTTTTGACGCCCCGGTTTTGGTGTGCGC--ATTTCACGCGTCTTCTTTGAAAACTCAGAACGACTCTCGGCAACGGATATCTCGGCTCGCGCATCGATGAAGAACGTAGCAAAATGCGATACTTGGTGTGAATTGCAGAATCCCGTGAACCATCGAGTTTTTGAACGCAAGTTGCGCCCGATGCCATCTGGTTGAGG…
Perymeniopsis_ovalifolia	AATCCTGCACAGCAGAACGACCCGTGAACAAGT-AAAACAACCGGGTTCACTTGGACCGAAGCTTTTGCTCCGGGCTTTGTGAAGCCTTGTCGACGTATGTTTGTG-TTTGCCCTTAT-GGGCATCATGGATATCATGTTGACACAATAACAA-CCCCCGGCACGGAACGTGCCAAGGAAAACTAAACCTAAAAGGGCTCGTGCTATGACGCCCCGTTTGCGGTGTGCGC--ATTGCGCGTGGCTTCTTTGTAAACTT-AAACGACTCTCGGCAACGGATATCTCGGCTCACGCATCGATGAAGAACGTAGCAAAATGCGATACTTGGTGTGAATTGCAGAATCCCGTGAACCATCGAGTTTTTGAACGCAAGTTGCGCCCGAAGCC-TCTGGTTGAGG…
Perymenium_berlandieri	AATCCTGCACAGCAGAACGACCCGTGAACTAGT-ACAACAACTGTTTTCACTTGGACCGAAGTTTTTGCTTCGGGCCTTGTGAAGCCTTGTCGACGTACGTTTGTG-TTTGCCCTTAT-GGGCATCATGGATGGCATGTTGACACCACAACAA-CCCCCGGCACGAAACGTGCCAAGGAAAACTAAACTT-AAAGGGCTCGTGCTATGACGCCCCGCTTGCGGTGTGCGC--ATTGCGCGTGGCTTCTTTGTAAACTT-AAACGACTCTCGGCAACGGATATCTCGGCTCACGCATCGATGAAGAACGTAGCAAAATGCGATACTTGGTGTGAATTGCAGAATCCCGTGAACCATCGAGTTTTTGAACGCAAGTTGCGCCCGAAGCC-TCTGGCTGAGG…
Podanthus_mitiqui ?????????????????????????????????????????????????????????????????????????????????????????????????????????????????????????????????????????????????????????????????????????????????????????????????????????????????????????????????????????????????????????????????????????????????????????????????????????????????????????????????????????????????????????????????????????????????????????????…
Rensonia_salvadorica	AATCCTGCACAGCAGAACAACCCGTGAACAAGT-AAAACAACCGGCTTTACTTGGATCGAAGCTTTCGCTTCGGGCCATGTGA-GCCTTGTTGACGTGTGTTTGTG-TTTACCCTTACAGGGCATCACGGATATCATGTTGGCGCAATAACAA-CCCCCGGCACGGCACGTGCCAAGGAAAACTAAACTT-AAAGGGCTCGTGCTATGTCGCCCCGCTTGCGGGGTGCGC--ATTGCGCGTGGCTACTTTGTAAACTTAAAACGACTCTCGGCAACGGATATCTCGGCTCACGCATCGATGAAGAACGTAGCAAAATGCGATACTTGGTGTGAATTGCAGAATCCCGTGAACCATCGAGTTTTTGAACGCAAGTTGCGCCCGAAGCC-TTTGGTTGAGG…
Riencourtia_latifolia	AATCCTGCATAGCAGAACGACCTGTGAACAAGT-AATACAACCGGTTACACTTGGATCGAAGCTGTTGCTTCGGGCCTTGTGGCGCCCTGTCGATGTGTGTTTGTG-TTTGCCTATGA-AGGCATCATAGATACCATGCTGACACAATAACAA-CCCCCGGCACGGCATGTGCCAAGGAAAACTAAACTT-AAAGGGCCTGTGATTTGACGCCTCGGGTACGGTGTGCGT--CTTGCGCGTGGCTTCTTTGAAAACTTAAAACGACTCTCGGCAACGGATATCTCGGCTCACGCATCGATGAAGAACGTAGCAAAATGCGATACTTGGTGTGAATTGCAGAATCCCGTGAACCATCGAGTTTTTGAACGCAAGTTGCGCCTGAGGCC-TTTGGTTGAGG…
Sphagneticola_trilobata	AATCCTGCACAGCAGAACGACCCGTGAACAAGT-AAAACAACCATCTTCACACGGACCGAAGCTTTTGCTTCGTGCTGTATGGAGCTTTGTCAACATGTGCCCGTG-TTAGCCCCTGYGTGATG-CATGGGTATCARGTTGACACAATAACAA-CCATCGGCACCAAACGTGCCAAGGAACACTAAACCTAAAAGGGCTCTTGCTTTGACGCCCCGGTTACGGTGTGCGC--ATTGCTCGTGGCCTCTTTGTAAACCT-AAACGACTCTCGGCAACGGATATCTCGGCTCACGCATCGATGAAGAACGTAGCAAAATGCGATACTTGGTGTGAATTGCAGAATCCCGTGAACCATCGAGTTTTTGAACGCAAGTTGCGCCCGAAGCC--TTGGCTAAGG…
Steiractinia_sodiroi	AATCCTGCACAGCAGAACAACCCGTGAACACGT-AAAACAACCGGCTTTGCGGGGACCGTAGCTTTTGCTTCGGTCCTTGTGACGCCTTGTCGACTGATGTTTGTG-TCCGCCCCCAC-GGGCATCATGGATATCAAGTTGACACAATAACAA-CCCCCGGCACAACACGTGCCAAGGAAAACAAAACAT-AAAGGGTCGGTGCATTGACGCCCCGTTTGCGGTGTGCGCGCATTGCGCTTGGCTTCTTTGTAAACTT-AAACGACTCTCGGCAACGGATATCTCGGCTCACGCATCGATGAAGAACGTAGCAAAATGCGATACTTGGTGTGAATTGCAGAATCCCGTGAACCATCGAGTTTTTGAACGCAAGTTGCGCCCGAAGCC-YCAGGTTGAGG…
Synedrella_nodiflora	AATCCTGCATGGCAGAACAACCCGCGAACAAGT-CAAACTACCGGCGTCATATGGATCAAAGCCTTTGTTTTGGGTCATGTGAAGCCTTGTTGACGTGTGCCTGTG-TTTGCCCTTCTGGGGAGTCATGGATATCATGTCGACATAATAACAA-CCCCCGGCACAACCCGTGCCAAGGAAAACTAAACTT-AAAGGGCTCGTGCTTTGGCGCCCCGTTTGCGGTGTGCGC--ATTGTGCGTGGCTTCTTTGTAAACAA-AAACGACTCTCGGCAACGGATATCTCGGCTCACGCATCGATGAAGAACGTAGCAAAATGCGATACTTGGTGTGAATTGCAGAATCCCGTGAACCATCGAGTTTTTGAACGCAAGTTGCGCCCGAAGCCATCTGGTTGAGG…
Tilesia_macrocephala	AATCCTGCACAGCAGAACGACCCGTGAACTTGT-AAAACAACCGGCTTCACTTGGACCAAAGCTTTTGCTGCGGGCCTTGTTAAGCCTTGTCGACGTATGTTTGTG-TTTGCCCTTAA-GGGCATCGTGGATGGCATGTCGACGCAACATAAA-CCCCCGGCACAAAACGTGCCAAGGAAAACTAAACTT-AAAGGGCTCGTGCTATGACGCCCCGGTTGCGGTGTGCGC--ATTGCGCGTGGCTTCTTTGTAAACTT-AAACGACTCTCGGCAACGGATATCTCGGCTCACGCATCGATGAAGAACGTAGCAAAATGCGATACTTGGTGTGAATTGCAGAATCCCGTGAACCATCGAGTTTTTGAACGCAAGTTGCGCCCGAAGCC-TCTGGCTGAGG…
Trigonopterum_laricifolium	AATCCTGCACAGCAGAACGACCCGTGAACAAGT-AAAACAACCGGCTTCTCACGGACCAAAGCTTTTGCTTCGGGCCTTACGGAGCTTTGTCAACGTGTGCCTGTG-TTAGCCCCTGTGGGGACGCATGAGTATCAAGTTGACACAATAACAA-CCATCGGCACCATACGTGCCAAGGAACACTAAACCTAAAAGGGCTCGTGCTTTGACGCCCCGGTTACGGTGTGCGC--ATTGCRCGTGGCCTCTTTGTAAACCT-AAACGACTCTCGGCAACGGATATCTCGGCTCACGCATCGATGAAGAACGTAGCAAAATGCGATACTTGGTGTGAATTGCAGAATCCCGTGAACCATCGAGTTTTTGAACGCAAGTTGCGCCCGAAGCC-TTTGGCTGAGG…
Wedelia_calycina	AATCCTGCACAGCAGAACAACCCGTGAACACGT-AAAACAACTGGCTTTGCGGGGGCCGGAGCTTTTGCTTTGCTCCTTGTGACGCCTTGTCAACTTGTGTTTATG-TTCGCCCCCAC-GGGCATCGTGGATGTCAAGTTGGCACAATAACAA-CCCCCGGCACAACACGTGCCAAGGAAAACAAAACGT-AAAGGGTCAGTGCATTGACGCCCCGTTTTCGGTGTGCGCGCATTGCGCTTGGCTTCTTTGTGAACTT-AAACGACTCTCGGCAACGGATATCTCGGCTCACGCATCGATGAAGAACGTAGCAAAATGCGATACTTGGTGTGAATTGCAGAATCCCGTGAACCATCGAGTTTTTGAACGCAAGTTGCGCCCGAAGCC-TCTGGTTGAGG…
Wedelia_pallida	AATCCTGCATAGCAGAACAACCCGTGAACACGT-AAAACAACCGGCTTTGCGGGGACCGTAGCTTTTGCTTTGGTCCTTGTGACGCCTTGTCGACTGGTGTTTGTG-TTCGCCCCCAC-GGGCATCATGGATATCAAGTTGACACAATAACAACCCCCCGGCACAACACGTGCCAAGGAAAAYAAAACAT-AAAGGRCCGGTGCATTGACGCCCCGTTTGCGGTGTGCGCGCATTGCGCTTGGCTTCTTTGTAAACTT-AAACGACTCTCGGCAACGGATATCTCGGCTCACGCATCGATGAAGAACGTAGCAAAATGCGATACTTGGTGTGAATTGCAGAATCCCGTGAACCATCGAGTTTTTGAACGCAAGTTGCGCCCGAAGCC-TCTGGTTGAGG…
Wedelia_reticulata	AATCCTGCACGGCAGAACGACCCGCGAACTAGT-AAAACCACCGGGTTCACTTGGACCGAAGCTTTTGCTTCGGGCCTTGTGAAGCCTTGTCAACGTGCATTTGTG-TTTGCCCTTAT-GGGCATCGTGGATAGCATGTTGACACAACAAC----CCCCGGCACGAAACGTGCCAAGGAAAACTAAACTT-AAAGGGCCCGTGCTATGACGCCCCGTTTGCGGTGTGCGC--ATTGCGCGKGGCTTCTTTGTAAACTT-AAACGACTCTCGGCAACGGATATCTCGGCTCACGCATCGATGAAGAACGTAGCAAAATGCGATACTTGGTGTGAATTGCAGAATCCCGTGAACCATCGAGTTTTTGAACGCAAGTTGCGCCCGAAGCC-TTTGGCTGAGG…
Wollastonia_biflora	AATCCTGCACAGCA-AACGACCCGCGAACTAGT-AAAACAACCGGTTTCACTTGGACTGAAGCGTTTGCTACGGGCCTTGTGAAG-CTTGTCGATGTACGTCTGTG-TTTGTCCTTAC-GGGCATCATGGACGGCATGTTGACACAACAAC----CCCCGGCACGAAACGTGCCAAGGAAAACTCAACTT-AAAGGGCCTGTGCTACGACGCCCCGCTTGCGGTGTGCGG--GTTGCGCGCGGCTTCTTTGTAAACTT-AAACGACTCTCGGCAACGGATATCTCGGCTCACGCATCGATGAAGAACGTAGCAAAATGCGATACTTGGTGTGAATTGCAGAATCCCGTGAACCATCGAGTTTTTGAACGCAAGTTGCGCCCGAAGCC-TTTGGCTGAGG…
Zexmenia_serrata	AATCCTGCATAGCAGAACAACCCGTGAACGAGT-AAAACAACCGGCTTTGCGGGGACCGTAGCTTCTGCTTYGGTCCTTGTGACGCCTTGTCGACTGGTGTTTGTG-TCCGCCCCCAC-GGGCATCATGGATATCAAGTTGACACAATAACAA-CCCCCGGCACAACACGTGCCAAGGAAAACAAAACAT-AAAGGGTCGGTGCATTGACGCCCCGTTTACGGTGTGCGCGCATTGYGCTTGGCTTCTTTGTAAACTT-AAACGACTCTCGGCAACGGATATCTCGGCTCACGCATCGATGAAGAACGTAGCAAAATGCGATACTTGGTGTGAATTGCAGAATCCCGTGAACCATCGAGTTTTTGAACGCAAGTTGCGCCCGAAGCC-TCTGGTTGAGG…
[ETS nchar=659]
Apowollastonia_stirlingii	AATCCTGCACAGCAGAACGACCCGAGAACTAGTAAAACAACCGGTTTCACTTGGACTGAAG-CTTTTGCTACGGGCCTTGTGAAGCCTTGTCGATGTACCTTTGTGTTT-GTCCTTAA-GGGCATCATGGATGGCATGTTGACACAACAACAA-CCCCCGGCACGAAACGTGCCAAGGAAAACTCAACTT-AAAGGGCTCGTGCTATGACGCCCCGCTTGCGGTGTGC--GCGTTGCGCGTGGCTTCTTTGTAAACTT-AAACGACTCTCGGCAACGGATATCTCGGCTCACGCATCGATGAAGAACGTAGCAAAATGCGATACTTGGTGTGAATTGCAGAATCCCGTGAACCATCGAGTTTTTGAACGCAAGTTGCGCCCGAAGCC-TCTGGCTGAGG…
Aspilia_fruticosa	AATCCTGCCTTGCCGAACCACCCGTGAACACGTAAAACAACCGGCTTTGCGGGGACCGTAG-CTTTTTCTTTGGTCCTTGTGACGCCTTGTCGACTGGTGTTTGTGTTC-GCCCCCACGGGGCATCATGGATATCAAGTTGACACAATAACAACCCCCCGGCACAACACGTGCCAAGGAAAACAAAACAT-AAAGGGCCGGTGCATTGACGCCCCGTTTGCGGTGTGCGCGCATTGCGCTTGGCTTCTTTGTAAACTT-AAACGACTCTCGGCAACGGATATCTCGGCTCACGCATCGATGAAGAACGTAGCAAAATGCGATACTTGGTGTGAATTGCAGAATCCCGTGAACCATCGAGTTTTTGAACGCAAGTTGCGCCCGAAGCC-TCTGGTTGAGG…
Baltimora_recta	AATCCTGCAAAGCAGAACGACCCGTGAACTTGTAAAACAACTGGCTTTGCTTGGACCGAAG-CTTTTGCTGCGGGCCTTGTGAAGCCTTGTCGACGTATGTTTGTGGTT-GCCCTTATAGGGCATCATGGATAGCATGTTGACGTAACAA-AA-CCCCCGGCACAAAACGTGCCAAGGAAAACTAAACTT-AAAGGGCTCGTGCWATGGCGCCCCGGTTGCGGTGTGC--GTATTGTGCGTGGCTTCTTTGTAAACTT-AAACGACTCTCGGCAACGGATATCTCGGCTCACGCATCGATGAAGAACGTAGCAAAATGCGATACTTGGTGTGAATTGCAGAATCCCGTGAACCATCGAGTTTTTGAACGCAAGTTGCGCCCGAAGCC-TCTGGTTGAGG…
Blainvillea_acmella	AAACCTGCACAGCAGAACGACCCGAGAACTAGTAAAACAACCGGGTTCACTTGGACCGTAG-CTTTTGCTTCGGGCCTTGTGAAGCCTTGTCGACGTATGTTTGTGCTT-GCCCTTA--GGGCATCATGGATAGCACGTCGACACAATAACAA-CCCCCGGCACGGCATGTGCCAAGGAAAACTAAACTT-AAAGGGCTCGTGCTATGACGCCCCGCTTGCGGTGTGC--GCATTGTTCGTGGCTTCTTTGTAAACTT-AAACGACTCTCGGCAACGGATATCTCGGCTCACGCATCGATGAAGAACGTAGCAAAATGCGATACTTGGTGTGAATTGCAGAATCCCGTGAACCATCGAGTTTTTGAACGCAAGTTGCGCCCGAAGCC-TCTGGTTGAGG…
Calyptocarpus_vialis	AATCCTGCAAAGCAGAACGACCCGCGAACGAGTAAAACAACCGGCGTTACGGGGACCGAAG-CTTCTGCTTTGGGCCACGTAAAGCCTCGTCGACTTGTGTCTGTGTTC-GCCCCTATGGGGAGTCATGGACATCGTGTTGACACAATAACAA-CCCCCGGCACGGCATGTGCCAAGGAAAACTTAACTT-AAAGGGCCCGTGCTATGGCGCCCCGCTTGCGGTGTGC--GTGTTGTGCGTGGCTTCTTTGTAAACAT-AAACGACTCTCGGCAACGGATATCTCGGCTCACGCATCGATGAAGAACGTAGCAAAATGCGATACTTGGTGTGAATTGCAGAATCCCGTGAACCATCGAGTTTTTGAACGCAAGTTGCGCCCGAAGCCATCTGGTTGAGG…
Clibadium_alatum	AATCCTGCACAGCAGAACGACCCGTGAACAAGTAAAACAACCGGGTTCACTTGGACCGAAG-CTTTTGCTTCGGGCCTTGTGGAGCCTCGTCGACATGTGTTTGTGTTT-GCCTTAGTAGGGCATCATGGATATCATGCTGACATAATAACAA-CCCCCGGCACGGCATGTGCCAAGGAAAACAAAACTTAAAAGGGCTCGTGCTTTGACGCCCCGGTTACGGTGTGC--GCATTGCGCGTGGCTTCTTTGTAAACTTAAAACGACTCTCGGCAACGGATATCTCGGCTCACGCATCGATGAAGAACGTAGCAAAATGCGATACTTGGTGTGAATTGCAGAATCCCGTGAACCATCGAGTTTTTGAACGCAAGTTGCGCCCGAAGCC-TTTGGTTGAGG…
Damnxanthodium_calvum AATCCTGCAAAGCAGAACGACCCGCGAACGAGTAAAACAACCGGCGTTACGGGGACCGAAG-CTTCTGCTTTGGGCCACGTAAAGCCTCGTCGACTTGTGTCTGTGTTC-GCCCCTATGGGGAGTCATGGACATCGTGTTGACACAATAACAA-CCCCCGGCACGGCATGTGCCAAGGAAAACTTAACTT-AAAGGGCCCGTGCTATGGCGCCCCGCTTGCGGTGTGC--GTGTTGTGCGTGGCTTCTTTGTAAACAT-AAACGACTCTCGGCAACGGATATCTCGGCTCACGCATCGATGAAGAACGTAGCAAAATGCGATACTTGGTGTGAATTGCAGAATCCCGTGAACCATCGAGTTTTTGAACGCAAGTTGC…
Delilia_biflora	AATCCTGCATGGCAGAACGACCAGTGAACAAGTAAATCTATCGGCCTCGCAGGGTTTGAAG-CTTATGCTTTGGGCCATGTGAAGCCTTGTTGACGTGTGCCCGTGTTT-GCCCCTGTGGGGAGACACGGATACATTGTTAACACAATAACAA-CCCCCGGCACGGCACGTGCCAAGGAAAACTAAACTTAAAAGGGCTTGTGTGATGTCGCCCCGCTTGCGGTGTGTGCATGTTGCGCATGGCTTCTTTGTAAACAT-AAACGACTCTCGGCAACGGATATCTCGGCTCACGCATCGATGAAGAACGTAGCAAAATGCGATACTTGGTGTGAATTGCAGAATCCCGTGAACCATCGAGTTTTTGAACGCAAGTTGCGCCCGAAGCCATCCGGTTGAGG…
Dimerostemma_annuum	AATCCTGCGTTGCCGAACGACCCGTGAACAAGTAAAACAACATTCTTCGTGAGGACTGAGG-CGTTTGCTTCGGGACTTGTGAAGCCTTGTCAACTTGTGTGTGTGTTT-GCCTTTCTGGGGTATCATGGATATCAAGTTGACACTATAACAA-CCCCCGGCACGGAATGTGCCAAGGATAACTAAACGT-AAAGGGCCCGTGCCATGACGCCCCGGTTGCGGTGTGC--GCATTGCGTGTGGCTTCTTTGTAAACAT-AAACGACTCTCGGCAACGGATATCTCGGCTCACGCATCGATGAAGAACGTAGCAAAATGCGATACTTGGTGTGAATTGCAGAATCCCGTGAACCATCGAGTTTTTGAACGCAAGTTGCGCCCGAAGCC-TYTGGCYGAGG…
Echinocephalum_latifolium	AATCCTGCACAGCAGAACGACCCGCGAACTAGTAAAACAACCGGTTTCACTTGGACTGAAG-CTTTTGCTACGGGCCTTGTGAAGCCTTGTCGATATACGTTTGTGTTT-GTCCTTAC-GGGCATCATGGATGGCATGTTGACACAACAACAA-CCCCCGGCACGAAACGTGYCAAGGAAAACTCAACTT-ATAGGGCTCGTGTTATGACGCCCCGCTTGCGGTGTGC--GYGTTGCGCGTGGCTTCTTTGTAAACTT-AAACGACTCTCGGCAACGGATATCTCGGCTCACGCATCGATGAAGAACGTAGCAAAATGCGATACTTGGTGTGAATTGCAGAATCCCGTGAACCATCGAGTTTTTGAACGCAAGTTGCGCCCAAAGCC-TCTGGCTGAGG…
Eclipta_prostrata	AATCCTGCACAGCAGAACGACCTGTGAACATGTAAAACAATCGGCTTCACCGGGACTAAAG--TTTTGCTTTGGTCCTTGTGAAGCATTGTTGACGTGTGTTCATGTTC-GTCCCATT-GGGCGTCATGGATATCAAGTTGACACAACAAC----CCCCGGCACGACATGTGCCAAGGAGAACTAAACTT-AAAGAGCTTGTGTTATGACGCCCCGTTTTCGGTGTGC--GCATTGCACATGGCTTCTTTGTAAACTCAAAACGACTCTCGGCAACGGATATCTCGGCTCACGCATCGATGAAGAACGTAGCAAAATGCGATACTTGGTGTGAATTGCAGAATCCCGTGAACCATCGAGTTTTTGAACGCAAGTTGCGCCCGATGCCATCTGGTTGAGG…
Elaphandra_patentipilis	AATCCTGCATAGCAGAACAACCCGTGAACACGTAAAACAACCGGMTTTGCGGGGACTGTAG-CTTTTGCTTCGGTCCTTGTGACGCCTTGTCGACTGGTGTTTGTGTTT-GCCCCCAY-GGGCATCATGGACATCAAGTTGACACAATAACAA-CCCCCGGCACAAYACGTGCCAAGGAAAACAAAACAT-AAAGGGTCGGTGCATTGACGCCCCGTTTGCGGTGTGCGCGCATTGCGCTTGGCTTCTTTGTAAACTT-AAACGACTCTCGGCAACGGATATCTCGGCTCACGCATCGATGAAGAACGTAGCAAAATGCGATACTTGGTGTGAATTGCAGAATCCCGTGAACCATCGAGTTTTTGAACGCAAGTTGCGCCCGAAGCC-TCTGGTTGAGG…
Eleutheranthera_ruderalis ?????????????????????????????????????????????????????????????????????????????????????????????????????????????????????????????????????????????????????????????????????????????????????????????????????????????????????????????????????????????????????????????????????????????????????????????????????????????????????????????????????????????????????????????????????????????????????…
Idiopappus_quitensis ??????????????????????????????????????????????????????????????????????????????????????????????????????????????????????????????????????????????????????????????????????????????????????????????????????????????????????????????????????????????????????????????????????????????????????????????????????????????????????????????????????????????????????????????????????????????????????????…
Indocypraea_montana	AATCCTGCACAGCAGAACGACCCGYGAACTAGTAAAACAACCGGTTTCACTTGGACTGAAG-CTTTTGCTACGGGCCTTGTGAAG-CTTGTCGATGTACGTTTGTGTTT-GYCCTTMC-GGGCWTCAKGGASGGCATGTTGACMCAACAAC----CCCCGGCMCGAAACGTGCCAAGGAAAACTCAACTT-AAAGGGCCYGTGCTACGACSCCCCGCTTGCGGKGTGC--GGGTTGCGCGCGGSTTCTTTGTAAACTT-AAACGACTCTCGGCAACGGATATCTCGGCTCACGCATCGATGAAGAACGTARCAAAATGCGATACTTGGTGTGAATTGCAGAATCCCGTGAACCATCGAGTTTTTGAACGCAAGTTGCGCCCGAAGCC-TCTGGCTGAGG…
Jefea_lantanifolia	AATCCTGCACAGCAGAACGACCCGTGAACAAGTAAAACAACCGGCTTTTCTGGGACCGACG-CTTTTGCTTCGGGCCCTGTGAAGTCTTGTCGACTTGTGTTTGTGTTT-GCCCCTATGGGGTATCATGGATATGAAGCTGACATTATAACAA-CCCCCGGCACAACACGTGCCAAGGAAAAATAAACTT-AAAGGGCTCGTGCCTTGACGCCCCGTTTGCGGTGTGC--TCATTGTTCGTGGCTTCTTTGTAAACTT-AAACGACTCTCGGCAACGGATATCTCGGCTCACGCATCGATGAAGAACGTAGCAAAATGCGATACTTGGTGTGAATTGCAGAATCCCGTGAACCATCGAGTTTTTGAACGCAAGTTGCGCCCAAAGCCATCAGGTTGAGG…
Kingianthus_paniculatus ???????????????????????????????????????????????????????????????????????????????????????????????????????????????????????????????????????????????????????????????????????????????????????????????????????????????????????????????????????????????????????????????????????????????????????????????????????????????????????????????????????????????????????????????????????????????????????…
Lasianthaea_helianthoides ?????????????????????????????????????????????????????????????????????????????????????????????????????????????????????????????????????????????????????????????????????????????????????????????????????????????????????????????????????????????????????????????????????????????????????????????????????????????????????????????????????????????????????????????????????????????????????…
Lipochaeta_heterophylla	AATCCTGCACAGCAGAACGACCCGCGAACTAGTAAAACAACTGGTTTCACTTGGGCTGAAG-CTTTTGCTACGGGCCTTGTGAAGCCTTGTCGATGTACGTTTGTGTTT-GTCCTTAC-GGGCATCATGGATGGCATGTTGACACACCAACAA-CCCCCGGCACGAAACGTGCCAAGGAAAACTCAACTT-AAAAGGCTCGTGCTATGACGCCCCGCTTGCGGTGTGC--GCGTTGCGCGTGGCTTCTTTGTAAACCT-AAACGACTCTCGGCAACGGATATCTCGGCTCACGCATCGATGAAGAACGTAGCAAAATGCGATACTTGGTGTGAATTGCAGAATCCCGTGAACCATCGAGTTTTTGAACGCAAGTTGCGCCCGAAGCC-TYTGGCTAAGG…
Lipotriche_rhombifolia	AATCCTGCATAGCAGAACGACCTGTGAACTAGTAAAACAACCGGTTTCACTTGGACTGAAG-CTTTTGCTACGGGCCTTGTGAAGCCTTGTCGATATACGTTTGTGTTT-GTCCCTAC-GGGCATCATGGATGGCATGTTGACACAACAACAA-CCCCCGGCACGAAACGTGCCAAGGAAAACTCAACTT-ATAGGGCTCGTGTTATGACGCCCCGCTTGCGGTGTGC--GCCTTGCGCGTGGCTTCTTTGTAAACCT-AAACGACTCTCGGCAACGGATATCTCGGCTCACGCATCGATGAAGAACGTAGCAAAATGCGATACTTGGTGTGAATTGCAGAATCCCGTGAACCATCGAGTTTTTGAACGCAAGTTGCGCCCGAAGCC-TCAGGCTGAGG…
Lundellianthus_guatemalensis	AATCCTGCTAAGCAGAACGACCCGTGAACTAGTACAACCACCGGCTTTGCGGGGACCTGAG-CTTTTGCTTCGGGCCTTGTGAAGCCTTGTYGACCGGTGCTCGTGTTC-GCCCCTGT-GGGCGTCATGGTTATCAAGTCGACAAAATAACAAACCCCCGGCACAACATGTGCCAAGGAAAACTAAACCT-AAAGGGCTCGTGCTATGACGCCCCGTTTGCGGTGTGC--TCGTTGTGCGTGGCTTCTTTGTAAACTT-AAACGACTCTCGGCAACGGATATCTCGGCTCACGCATCGATGAAGAACGTAGCAAAATGCGATACTTGGTGTGAATTGCAGAATCCCGTGAACCATCGAGTTTTTGAACGCAAGTTGCGCCCGAAGCC-TTTGGTTGAGG…
Melanthera_nivea	AATCCTGCATAGCAGAACGACCCGCGAACTAGTAAATCAACCGGTTTCACTTGGACTGAAG-CTTTTGCTACSGGCCTTGTGAAGCCTTGTCGATGTACGTTTGTGTTT-GTCCTCAC-GGGCATCATGGATGGCACGTTGACACAACAACAA-CCCCCGGCACGAAACGTGCCAAGGAAAACTCAACTT-AAAGGGCTCGTGCTACGACGCCCCGCTTGCGGTGTGY--GCGTTGCGCGTGGCTTCTTTGTAAACTT-AAACGACTCTCGGCAACGGATATCTCGGCTCACGCATCGATGAAGAACGTAGCAAAATGCGATACTTGGTGTGAATTGCAGAATCCCGTGAACCATCGAGTTTTTGAACGCAAGTTGCGCCCGAAGCC-TCTGGCTGAGG…
Monactis_pallatangensis ???????????????????????????????????????????????????????????????????????????????????????????????????????????????????????????????????????????????????????????????????????????????????????????????????????????????????????????????????????????????????????????????????????????????????????????????????????????????????????????????????????????????????????????????????????????????????????…
Montanoa_hibiscifolia	AATCCTGCATAGCAGAACGACCCGTGAACTAGTTAAACAACCCGCCCTGCGGGGACCGAAG-CCTTTGTTTCGGGCCCCGTGGAGCCTTGTTGACTTGTGTTCGTGTT--GCCCCTTT-GGACATCATTGATTCCAGGTTGACACC-TAACAA-CCCCCGGCACGACACGTGCCAAGGAAAAATTAACTT-AAAGGGCCGGTGCTATGTCGCCCCGTTTTCGGTGCGC--GCATTGTGCTTGGCTTCTTTGTAAACAT-AAACGACTCTCGGCAACGGATATCTCGGCTCACGCATCGATGAAGAACGTAGCAAAATGCGATACTTGGTGTGAATTGCAGAATCCCGTGAACCATCGAGTTTTTGAACGCAAGTTGCGCCCGAAGCCATCCGGCTGAGG…
Montanoa_karwinskii	AATCCTGCATAGCAGAACGACCCGTGAACTAGTTAAACAACCCGCCCTGCGGGGACTGAAG-CCTTTGTTTCGGGCCCCGTGGAGCCTTGTTGACTTGTGTTTGTGTT--GCCCCTTT-GGGCATCATTGATTCCAGGTTGACACC-TAACAA-CCCCCGGCACGACATGTGCCAAGGAAAACTTAACTT-AAAGGGCTGGTGCTATGTCGCCCCGTTTTTGGTGCGC--GCATTGTGCTCGGCTTCTTTGTAAACAT-AAACGACTCTCGGCAACGGATATCTCGGCTCACGCATCGATGAAGAACGTAGCAAAATGCGATACTTGGTGTGAATTGCAGAATCCCGTGAACCATCGAGTTTTTGAACGCAAGTTGCGCCCGAAGCCATTCGGCTGAGG…
Oblivia_mikanioides	AAACCTGCACAGCAGAACGACCCGTGAACAAGTAAAACAACAGGCTTTGCAGGGACCGAAA-GCTTCGCTTCAGCCCATGTGAAGCCTTGTCGACGTGTGTTCGTGTTTTGCCCCTATGGGGCATCATGGATATCAAGTTGACACATTAACAA-CCCCCGGCACGACATGTGCCAAGGAAAACAAAACTT--AAGGGCTTGTGCTTTGACGCCCCGCTTGCGGTGTGC--GAATTGCGCGTGGCTTCTTTGTAAACCT-AAACGACTCTCGGCAACGGATATCTCGGCTCACGCATCGATGAAGAACGTAGCAAAATGCGATACTTGGTGTGAATTGCAGAATCCCGTGAACCATCGAGTTTTTGAACGCAAGTTGCGCCTGAAGCCATCTGGTTGAGG…
Otopappus_epaleaceus	AATCCTGCACAGCAGAACGACCCGTGAACAAGTAAAACAACCGGCTTTGCAAGGACCGAGA-CATTTGCTTCGGGCCTTGTGAAGCCTTGTCGACGTGTGTTCGTGTTTCGCTCCTATGGGGCATCATGGATATCAAGTTGACACATTAACAA-CCCCCGGCACGACACGTGCCAAGGAAAATGAAACTT-AAAGGGCTTGTGCTTTGACGCCCCGTTTGCGGTGTGC--GCATTGTGCGTGGCTTCTTTGTAAACTT-AAACGACTCTCGGCAACGGATATCTCGGCTCACGCATCGATGAAGAACGTAGCAAAATGCGATACTTGGTGTGAATTGCAGAATCCCGTGAACCATCGAGTTTTTGAACGCAAGTTGCGCCCGAAGCCATCTGGTTGAGG…
Oyedaea_boliviana	AATCCTGCACAGCAGAACAACCTGTGAACACGTAAAACAACCGGCTTTGCGGGGACCGTAG-CTTTTGCTTCGGTCCTTGTKACGCCTTGTCGACTGATGTTTGYGTCY-GCCCCCAC-GGGCATCATGGATATCAAGTTGACACAATAACAA-CCCCCGGCACAACACGTGCCAAGGAAAACAAAACAT-AAAGGGTCGGTGCATTGACGCCCCGTTTGCGGTGTGYGCGCATTGCGCTTGGCTTCTTTGTAAACTT-AAACGACTCTCGGCAACGGATATCTCGGCTCACGCATCGATGAAGAACGTAGCAAAATGCGATACTTGGTGTGAATTGCAGAATCCCGTGAACCATCGAGTTTTTGAACGCAAGTTGCGCCCGAAGCC-TCTGGTTGAGG…
Pentalepis_trichodesmoides AATCCTGCACAGCAGAACGACCTGTGAACATGTAAAACAATCGGCTTCACCGGGACTAAAG--TTTTGCTTTGGTCCTTGTGAAGCATTGTTGACGTGTGTTCATGTTC-GTCCCATT-GGGCGTCATGGATATCAAGTTGACACAACAAC----CCCCGGCACGACATGTGCCAAGGAGAACTAAACTT-AAAGAGCTTGTGTTATGACGCCCCGTTTTCGGTGTGC--GCATTGCACATGGCTTCTTTGTAAACTCAAAACGACTCTCGGCAACGGATATCTCGGCTCACGCATCGATGAAGAACGTAGCAAAATGCGATACTTGGTGTGAATTGCAGAATCCCGTGAACCATCGAGTTTTTGAACGCAA…
Perymeniopsis_ovalifolia	AATCCTGCACAGCAGAACGACCCGTGAACAAGTAAAACAACCGGGTTCACTTGGACCGAAG-CTTTTGCTCCGGGCTTTGTGAAGCCTTGTCGACGTATGTTTGTGTTT-GCCCTTAT-GGGCATCATGGATATCATGTTGACACAATAACAA-CCCCCGGCACGGAACGTGCCAAGGAAAACTAAACCTAAAAGGGCTCGTGCTATGACGCCCCGTTTGCGGTGTGC--GCATTGCGCGTGGCTTCTTTGTAAACTT-AAACGACTCTCGGCAACGGATATCTCGGCTCACGCATCGATGAAGAACGTAGCAAAATGCGATACTTGGTGTGAATTGCAGAATCCCGTGAACCATCGAGTTTTTGAACGCAAGTTGCGCCCGAAGCC-TCTGGTTGAGG…
Perymenium_berlandieri	AATCCTGCACAGCAGAACGACCCGTGAACTAGTACAACAACTGTTTTCACTTGGACCGAAGTTTTTTGCTTCGGGCCTTGTGAAGCCTTGTCGACGTACGTTTGTGTTT-GCCCTTAT-GGGCATCATGGATGGCATGTTGACACCACAACAA-CCCCCGGCACGAAACGTGCCAAGGAAAACTAAACTT-AAAGGGCTCGTGCTATGACGCCCCGCTTGCGGTGTGC--GCATTGCGCGTGGCTTCTTTGTAAACTT-AAACGACTCTCGGCAACGGATATCTCGGCTCACGCATCGATGAAGAACGTAGCAAAATGCGATACTTGGTGTGAATTGCAGAATCCCGTGAACCATCGAGTTTTTGAACGCAAGTTGCGCCCGAAGCC-TCTGGCTGAGG…
Podanthus_mitiqui ?????????????????????????????????????????????????????????????????????????????????????????????????????????????????????????????????????????????????????????????????????????????????????????????????????????????????????????????????????????????????????????????????????????????????????????????????????????????????????????????????????????????????????????????????????????????????????????????…
Rensonia_salvadorica ??????????????????????????????????????????????????????????????????????????????????????????????????????????????????????????????????????????????????????????????????????????????????????????????????????????????????????????????????????????????????????????????????????????????????????????????????????????????????????????????????????????????????????????????????????????????????????????…
Riencourtia_latifolia	AATCCTGCATAGCAGAACGACCTGTGAACAAGTAATACAACCGGTTACACTTGGATCGAAG-CTGTTGCTTCGGGCCTTGTGGCGCCCTGTCGATGTGTGTTTGTGTTT-GCCTATGA-AGGCATCATAGATACCATGCTGACACAATAACAA-CCCCCGGCACGGCATGTGCCAAGGAAAACTAAACTT-AAAGGGCCTGTGATTTGACGCCTCGGGTACGGTGTGC--GTCTTGCGCGTGGCTTCTTTGAAAACTTAAAACGACTCTCGGCAACGGATATCTCGGCTCACGCATCGATGAAGAACGTAGCAAAATGCGATACTTGGTGTGAATTGCAGAATCCCGTGAACCATCGAGTTTTTGAACGCAAGTTGCGCCTGAGGCC-TTTGGTTGAGG…
Sphagneticola_trilobata	AATCCTGCACAGCAGAACGACCCGTGAACAAGTAAAACAACCATCTTCACACGGACCGAAG-CTTTTGCTTCGTGCTGTATGGAGCTTTGTCAACATGTGCCCGTGTTA-GCCCCTGY-GTGATGCATGGGTATCARGTTGACACAATAACAA-CCATCGGCACCAAACGTGCCAAGGAACACTAAACCTAAAAGGGCTCTTGCTTTGACGCCCCGGTTACGGTGTGC--GCATTGCTCGTGGCCTCTTTGTAAACCT-AAACGACTCTCGGCAACGGATATCTCGGCTCACGCATCGATGAAGAACGTAGCAAAATGCGATACTTGGTGTGAATTGCAGAATCCCGTGAACCATCGAGTTTTTGAACGCAAGTTGCGCCCGAAGCC--TTGGCTAAGG…
Steiractinia_sodiroi	AATCCTGCACAGCAGAACAACCCGTGAACACGTAAAACAACCGGCTTTGCGGGGACCGTAG-CTTTTGCTTCGGTCCTTGTGACGCCTTGTCGACTGATGTTTGTGTCC-GCCCCCAC-GGGCATCATGGATATCAAGTTGACACAATAACAA-CCCCCGGCACAACACGTGCCAAGGAAAACAAAACAT-AAAGGGTCGGTGCATTGACGCCCCGTTTGCGGTGTGCGCGCATTGCGCTTGGCTTCTTTGTAAACTT-AAACGACTCTCGGCAACGGATATCTCGGCTCACGCATCGATGAAGAACGTAGCAAAATGCGATACTTGGTGTGAATTGCAGAATCCCGTGAACCATCGAGTTTTTGAACGCAAGTTGCGCCCGAAGCC-YCAGGTTGAGG…
Synedrella_nodiflora	?ATCCTGCATGGCAGAACAACCCGCGAACAAGTCAAACTACCGGCGTCATATGGATCAAAG-CCTTTGTTTTGGGTCATGTGAAGCCTTGTTGACGTGTGCCTGTGTTT-GCCCTTCTGGGGAGTCATGGATATCATGTCGACATAATAACAA-CCCCCGGCACAACCCGTGCCAAGGAAAACTAAACTT-AAAGGGCTCGTGCTTTGGCGCCCCGTTTGCGGTGTGC--GCATTGTGCGTGGCTTCTTTGTAAACAA-AAACGACTCTCGGCAACGGATATCTCGGCTCACGCATCGATGAAGAACGTAGCAAAATGCGATACTTGGTGTGAATTGCAGAATCCCGTGAACCATCGAGTTTTTGAACGCAAGTTGCGCCCGAAGCCATCTGGTTGAGG…
Tilesia_macrocephala	AATCCTGCACAGCAGAACGACCCGTGAACTTGTAAAACAACCGGCTTCACTTGGACCAAAG-CTTTTGCTGCGGGCCTTGTTAAGCCTTGTCGACGTATGTTTGTGTTT-GCCCTTAA-GGGCATCGTGGATGGCATGTCGACGCAACATAAA-CCCCCGGCACAAAACGTGCCAAGGAAAACTAAACTT-AAAGGGCTCGTGCTATGACGCCCCGGTTGCGGTGTGC--GCATTGCGCGTGGCTTCTTTGTAAACTT-AAACGACTCTCGGCAACGGATATCTCGGCTCACGCATCGATGAAGAACGTAGCAAAATGCGATACTTGGTGTGAATTGCAGAATCCCGTGAACCATCGAGTTTTTGAACGCAAGTTGCGCCCGAAGCC-TCTGGCTGAGG…
Trigonopterum_laricifolium AATCCTGCACAGCAGAACGACCCGTGAACAAGTAAAACAACCATCTTCACACGGACCGAAG-CTTTTGCTTCGTGCTGTATGGAGCTTTGTCAACATGTGCCCGTGTTA-GCCCCTGY-GTGATGCATGGGTATCARGTTGACACAATAACAA-CCATCGGCACCAAACGTGCCAAGGAACACTAAACCTAAAAGGGCTCTTGCTTTGACGCCCCGGTTACGGTGTGC--GCATTGCTCGTGGCCTCTTTGTAAACCT-AAACGACTCTCGGCAACGGATATCTCGGCTCACGCATCGATGAAGAACGTAGCAAAATGCGATACTTGGTGTGAATTGCAGAATCCCGTGAACCATCGAGTTTTTGAACGCAA…
Wedelia_calycina	AATCCTGCACAGCAGAACAACCCGTGAACACGTAAAACAACTGGCTTTGCGGGGGCCGGAG-CTTTTGCTTTGCTCCTTGTGACGCCTTGTCAACTTGTGTTTATGTTC-GCCCCCAC-GGGCATCGTGGATGTCAAGTTGGCACAATAACAAACCCCCGGCACAACACGTGCCAAGGAAAACAAAACGT-AAAGGGTCAGTGCATTGACGCCCCGTTTTCGGTGTGCGCGCATTGCGCTTGGCTTCTTTGTGAACTT-AAACGACTCTCGGCAACGGATATCTCGGCTCACGCATCGATGAAGAACGTAGCAAAATGCGATACTTGGTGTGAATTGCAGAATCCCGTGAACCATCGAGTTTTTGAACGCAAGTTGCGCCCGAAGCC-TCTGGTTGAGG…
Wedelia_pallida	AATCCTGCATAGCAGAACAACCCGTGAACTAGTAAATCAACATGCTTCGTGAGGACGGAAG-CCTTTGCTTCGGGACTTGTGAAGCCTTGTCGACGTGTGTTTGTGTTC-GCCTTTAA-GAGCGTCATGGATATCATGTTGACGCCGTAACAACCCCCCGGCACGACACGTGCCAAGGAAAACTAAACCT-AAAGGGCTCCTGCTTTGACGCCCCGGTTGCGGTGTGC--GCATTGCCCGTGGCTCCTTTGTAAACTT-AAACGACTCTCGGCAACGGATATCTCGGCTCACGCATCGATGAAGAACGTAGCAAAATGCGATACTTGGTGTGAATTGCAGAATCCCGTGAACCATCGAGTTTTTGAACGCAAGTTGCGCCCGAAGCC-TTTGGCTGAGG…
Wedelia_reticulata	AATCCTGCACGGCAGAACGACCCGCGAACTAGTAAAACCACCGGGTTCACTTGGACCGAAG-CTTTTGCTTCGGGCCTTGTGAAGCCTTGTCAACGTGCATTTGTGTTT-GCCCTTAT-GGGCATCGTGGATAGCATGTTGACACAACAAC----CCCCGGCACGAAACGTGCCAAGGAAAACTAAACTT-AAAGGGCCCGTGCTATGACGCCCCGTTTGCGGTGTGC--GCATTGCGCGKGGCTTCTTTGTAAACTT-AAACGACTCTCGGCAACGGATATCTCGGCTCACGCATCGATGAAGAACGTAGCAAAATGCGATACTTGGTGTGAATTGCAGAATCCCGTGAACCATCGAGTTTTTGAACGCAAGTTGCGCCCGAAGCC-TTTGGCTGAGG…
Wollastonia_biflora	AATCCTGCACAGCAGAACGACCCGCGAACTAGTAAAACAACCGGTTTCACTTGGAYKGAAG-CGTTTGYTACGGGCCTTGTGAAG-YTGGTCGATGTASKTCKGTGTTT-GTCCTTAC-GGGCATCAKGGASGGCAKGTTGACACAACAAC----CCCCGGCACGAAACGTGCCAAGGAAAAYTCAACTT-AAAGGGCCTGTGYTASGACGCCCCGCTTGCGGTGTGC--GGGTTGCGCGCGGYTTCTTTGTAAACTT-AAACGACTYTSGGCAASGGATATYTCGGCTCASGCATCGATRAARAASGTASCAAAATGCGATACTTGGTGTGAATTGCARAATCCCGTGAACCATCGAGTTTTTGAACSCAAGTTGCGCCCGAASCC-TTTGGCTGAGG…
Zexmenia_serrata	AATCCTGCATAGCAGAACAACCCGTGAACGAGTAAAACAACCGGCTTTGCGGGGACCGTAG-CTTCTGCTTYGGTCCTTGTGACGCCTTGTCGACTGGTGTTTGTGTCC-GCCCCCAC-GGGCATCATGGATATCAAGTTGACACAATAACAA-CCCCCGGCACAACACGTGCCAAGGAAAACAAAACAT-AAAGGGTCGGTGCATTGACGCCCCGTTTACGGTGTGCGCGCATTGYGCTTGGCTTCTTTGTAAACTT-AAACGACTCTCGGCAACGGATATCTCGGCTCACGCATCGATGAAGAACGTAGCAAAATGCGATACTTGGTGTGAATTGCAGAATCCCGTGAACCATCGAGTTTTTGAACGCAAGTTGCGCCCGAAGCC-TCTGGTTGAGG…
[trnq nchar=923]
Apowollastonia_stirlingii	CGTTTAGTCGGTACAGAGACATAGTCATTTATATTTTTTTTT-ATTATCTAC------------ATAGAGAATAAAGGTTTTTCTGAAGAAAAATTAGCAAGACCCTGGCTTTTTTGTATGAATGGAACTTTTTCTATAAATCTCTATATC-AAAAAAATGTCTAACAGAAATATCCAGAAATCAAAATATAGAAATAACATAACTAACAGAAATCACACGAATAAATCAATTCTATTTTACTCTGTCTCTTCAAGTGACTCAATAAGATAGACTGACCCATTCCAACTTCCCAAAACTTCTCAAAGATTCAATCCATAAAGAATCATTACAAATCTTTATACTTGAAAAAGTTTCTTACTTCTACATCATTATTTGAGTCAAGTTTTACAGTAAAGAC…
Aspilia_fruticosa	CCTTTAGTCGGTACAGAGACATAGTCATTTATATTTTTTTT--ATTATCTAC------------ATAGAGAATAAAGGTTTTTCTGAAGAAAAATTAGCAAGACCCTGGCTTTTTTGTATGAATGGAACTTTTTCTATAAATCTCTACATC-AAAAAAATGTCTAACAGAAATATCCAGAAATCTAAATATAGAAATAACATAACTAACAGAAATCACACGAATAAATCAATTCTATTTTACTCTGTCTCTTCAAGTGACTCAATAAGATAGACTGACCCATTCCAACTTCCCAAAACTTCTCAAAGATTCAATCCATAAAGAATCATTACAATTCTTTATACTTGAAAAAGTTTCTTACTTCTACATCATTATTTGAGTCAAGTTTTACAGTAAAGAG…
Baltimora_recta CGTTTAGTCGGTACAGAGACATAGTCATTTATTTTTTT-----ATTATCTAC------------ATAGATAATAAAGGTTTTTCTGAAGAAATATTAGCAAGACCCTGGCTTTTTTGTATGAATGGAACTTTTTCTATAAATCTCTATATC-AAAAAAATGTCTAAAAGAAATATCCAGAAAT--------AGAAATAACATAACTAACAGAAATCACACGAATCAATCAATTATATTTTACTCTGTCTCTTCAAGTGACTCAATAAGATAGACTGACCCATTCCAACTTCCCAAAACTTCTCAAAGATTCAATCCATAAAGAATCATTACAAATCTTTATACTTGAAAAAGTTTCTTACTTCTACATCATTATTTGAGTCAA…
Blainvillea_acmella	CGTTCAGTCGGTACAGAGACATAGTCATTTATATTTTT-----CTTATCTAT------------ATAGAGAATAAAGGTTTTTCTGAAGAAATATTAGCAAGACCCCGGCTTTTTTGTATGAATGGAACTTTTTCTATCAATCTCTATATC-AAAAAAATGTCTAACAGAAAGATCCAGAAATCTAAATATAGAAATAACATAACTAACAGAAATCACACGAATAAATAAATTCTATTTTACTCTGCCTCTTCAAGTGACTCAACAAGATAGACTGACCCATTCCAACTTCC----------CAAAGATTCAATCCATAAAGAA-CATTACAAATCTTTATACTTGAAAAAGTTTCTTACTTCTACATCATTATTTGAGTCAAGTTTTACAGTAAAGAC…
Calyptocarpus_vialis ??????????????????????????????????????????????????????????????????????????????????????????????????????????????????????????????????????????????????????????????????????????????????????????????????????????????????????????????????????????????????????????????????????????????????????????????????????????????????????????????????????????????????????????????????????????????????????????…
Clibadium_alatum ??????????????????????????????????????????????????????????????????????????????????????????????????????????????????????????????????????????????????????????????????????????????????????????????????????????????????????????????????????????????????????????????????????????????????????????????????????????????????????????????????????????????????????????????????????????????????????????????…
Damnxanthodium_calvum ?????????????????????????????????????????????????????????????????????????????????????????????????????????????????????????????????????????????????????????????????????????????????????????????????????????????????????????????????????????????????????????????????????????????????????????????????????????????????????????????????????????????????????????????????????????????????????????…
Delilia_biflora ???????????????????????????????????????????????????????????????????????????????????????????????????????????????????????????????????????????????????????????????????????????????????????????????????????????????????????????????????????????????????????????????????????????????????????????????????????????????????????????????????????????????????????????????????????????????????????????????…
Dimerostemma_annuum ???????????????????????????????????????????????????????????????????????????????????????????????????????????????????????????????????????????????????????????????????????????????????????????????????????????????????????????????????????????????????????????????????????????????????????????????????????????????????????????????????????????????????????????????????????????????????????????…
Echinocephalum_latifolium	CGTTTAGTCGGTACAGAGACATAGTCATTTATTTTTTT-----ATTCTCTAC------------ATAGAGAATAAAGGTTTTTCTGAAGAAAAATTAGCAAGACCCTGGCTTTTTTGTATGAATGGAACTTTTTCTATAAATCTCTATATC-AAAAAAATGTCTAACAGAAATATCCATAAATCTAAATATAGAAATAACATAACTAACAGAAATCACACGAATAAATCAATTCTATTTTACTCTGTCTCTTCAAGTGACTCAATAAGATAGACTGACCCATTCCAACTTCCCAAAACTTCTCAAAGATTCAATTCATAAAGAATCATTACAAATC--------TGAAAAAGTTTCTTACTTCTACATCATTATTTGAGTCAAGTTTTACAGTAAAGAC…
Eclipta_prostrata	CGTTTAGTCGGTACAGAGACATAGTCATTTATATTTTTT----ATTATCTAC------------ATAGAGAATAAAGGTTTTTCTGAAGAAATATTAGTAAGACCCTGGCTTTTTTGTATGAATGGAACTTTTTCTATAAATCTCTATATC-AAAAAAATGTCTAACAGAAATATCCAGAAATCTAAATATAGAAATAACATAACTAACAGAAATCACACGAAAAAATCAATTCTATTTTACTCTGTCTCTTCAAGTGACTCAATAAGATAGACTGACCCATTCCAACTTCCCAAAACTTCTCAAAGATTCAATCCATAAAGAATCATTACAAATCTTTATACTTGAAAAAGTTTCTTACTTCTACATCATTATTTGAGTCAAGTTTTACAGTAAAGAC…
Elaphandra_patentipilis	CGTTTAGTCGGTACAGAGACATAGTCATTTATATTTTTTT---ATTATCTAC------------ATAGAGAATAAAGGKKTTTCTGAAGAAAAATTAGCAAGACCCTGGSTTTTTTGTATGAATGGRACTTTTTCTATAAATCTCTACATC-AAAAAAATGTCTAACAGAAATATCCAGAAATCTAAATATAGAAATAACATAACTAACAGAAATCACACGAATAAATCAATTCTATTTTACTCTGTCTCTTCAAGTGACTCAATAAGATAGACTGACCCATTCCAACTTCCCAAAACTTCTCAAAGATTCAATCCATAAAGAATCATTACAATTCTTTATACTTGAAAAAGTTTCTTACTTCTACATCATTATTTGAGTCAAGTTTTACAGTAAAGAG…
Eleutheranthera_ruderalis ?????????????????????????????????????????????????????????????????????????????????????????????????????????????????????????????????????????????????????????????????????????????????????????????????????????????????????????????????????????????????????????????????????????????????????????????????????????????????????????????????????????????????????????????????????????????????????…
Idiopappus_quitensis ??????????????????????????????????????????????????????????????????????????????????????????????????????????????????????????????????????????????????????????????????????????????????????????????????????????????????????????????????????????????????????????????????????????????????????????????????????????????????????????????????????????????????????????????????????????????????????????…
Indocypraea_montana	CGTYTAGTCGGTACAGAGACATAGTCATTTATATTTTTTTTT-ATTATCTAC------------ATAGAGAATAAAGGTTTTTCTGAAGAAAAATTAGCAAGACCCTGGCTTTTTTGTATGAATGGAACTTTTTCTATAAATCTCTATATC-AAAAAAATGTCTAACAGAAATATCCAGAAATCAAAATATAGAAAGAACATAACTAACAGAAATCACACGAATAAATCAATTCTATTTTACTCTGTCTCTTCAAGTGACTCAATAAGATAGACTGACCCATTCCAACTTCCCAAAACTTCTCAAAGATTCAATCCATAAAGAATCATTACAAATCTTTATACTTGAAAAAGTTTCTTACTTCTACATCATTATTTGAGTCAAGTTTTACAGTAAAGAC…
Jefea_lantanifolia ????????????????????????????????????????????????????????????????????????????????????????????????????????????????????????????????????????????????????????????????????????????????????????????????????????????????????????????????????????????????????????????????????????????????????????????????????????????????????????????????????????????????????????????????????????????????????????????…
Kingianthus_paniculatus ???????????????????????????????????????????????????????????????????????????????????????????????????????????????????????????????????????????????????????????????????????????????????????????????????????????????????????????????????????????????????????????????????????????????????????????????????????????????????????????????????????????????????????????????????????????????????????…
Lasianthaea_helianthoides ?????????????????????????????????????????????????????????????????????????????????????????????????????????????????????????????????????????????????????????????????????????????????????????????????????????????????????????????????????????????????????????????????????????????????????????????????????????????????????????????????????????????????????????????????????????????????????…
Lipochaeta_heterophylla	CGTTTAGTCGGTACAGAGACATAGTCATTTATATTTTTTTTT-ATTATCTAC------------ATAGAGAATAAAGGTTTTTCTGAAGAAAAATTAGCAAGACCCTGGCTTTTTTGTATGAATGGAACTTTTTCTATAAATCTCTATATC-AAAAAAATGTCTAACAGAAATATCCAGAAATCAAAATCTAGAAATAACATAACTAACAGAAATCACACGAATAAATCAATTCTATTTTACTCTGTCTCTTCAAGTGACTCAATAAGATAGACTGACCCATTCCAACTTCCCAAAACTTCTCAAAGATTCAATCCATAAAGAATCATTACAAATCTTTATACTTGAAAAAGTTTCTTACTTCTACATCATTATTTGAGTCAAGTTTTACAGTAAAGAC…
Lipotriche_rhombifolia	CGTTTAGTCGGTACAGAGACATAGTCATTTATTTTTTT-----ATTCTCTAC------------ATAGAGAATAAAGGTTTTTCTGAAGAAAAATTAGCAAGACCCTGGCTTTTTTGTATGAATGGAACTTTTTCTATAAATCTCTATATC-AAAAAAATGTCTAACAGAAATATCCAGAAATCTAAATATAGAAATAACATAACTAACAGAAATCACACGAATAAATCAATTCTATTTTACTCTGTCTCTTCAAGTGACTCAATAAGATAGACTGACCCATTCCAACTTCCCAAAACTTCTCAAAGATTCAATTCATAAAGAATCATTACAAATC--------TGAAAAAGTTTCTTACTTCTACATCATTATTTGAGTCAAGTTTTACAGTAAAGAC…
Lundellianthus_guatemalensis	CGTTTAGTCGGTACAGAGACATAGTCATTTATATTTTTT----ATTATCTACATAGAGAAT---ATAGATAATAAAGGTTTTTCTGAAGAAATATTAGCAAGACCCCGGCTTTTTTGTATGAATGGAACTTTTTCTATAAATCTCTATATC-AAAAAAATGTCTAACAGAAATATCCAGAAATCTAAATATAGAAATAACATAACTAACATAAATCACACGAATAAATCAATTCTATTTTACTCTGTCTCTTCAAGTGACTCAATAAGATAGACTGACCCATTCCAACTTCCCAAAACTTCTCAAAGATTCAATCCATAAAGAATCATTACAAATCTTTATACTTGAAAAAGTTTCTTACTTCTACATCATTATTTGAGTCAAGTTTTACAGTAAAGAC…
Melanthera_nivea	CGTTTAGTCGGTACAGAGACATAATCATTTATATTTTTTTTT-ATTATCTAC------------ATAGAGAATAAAAGTTTTTCTGAAGAAAAATTAGCAAGACCCTGGCTTTTTTGTATGAATGGAACTTTTTCTATAAATCTCTATATC-AAAAAAATGTCTAACAGAAATATCCAGAAATCTAAATATAGAAATAACATAACTAACAGAAATCACACGAATAAATCAATTCTATTTTACTCTGTCTCTTCAAGTGACTCAATAAGATAGACTGACCCATTCCAACTTCCCAAAACTTCTCAAAGATTCAATCCATAAAGAATCATTACAAATCTTTATACTTGAAAAAGTTTCTTACTTCTACATCATTATTTGAGTCAAGTTTTACAGTAAAGAC…
Monactis_pallatangensis ???????????????????????????????????????????????????????????????????????????????????????????????????????????????????????????????????????????????????????????????????????????????????????????????????????????????????????????????????????????????????????????????????????????????????????????????????????????????????????????????????????????????????????????????????????????????????????…
Montanoa_hibiscifolia	CGTTCAGTCGGTACAGAGACATAGTCATTTATATTTTT-----AC???????------------ATAGAGAATAAAGATTTTTCTGAAGAAATATTAGCAAGACCCCGGCTTTTTTGTATGGATGGAACTTTTTCTATAGATCTAA------AAAAAAATGTCTAACAGAAATATCCAGAAATCTAAATATAGAAATAACATAACTAACAGAAATCACACGAATAAATCAATTCTATTTTACTCTGCCTCTTCAAGTTACTCAATAAGATAGACTGACCCATTCCAACTTCCCAAAACTTCCCAAAGATTCAATCCATAAAGAATCATTACAAATCTTTATACTTAAAAAAGTTTCTTACTTCTACATCATTATTTGAGTCAAGTTTTATAGTAAAGAC…
Montanoa_karwinskii	CGTTCAGTCGGTACAGAGACATAGTCATTTATATTTTT-----AC???????------------ATAGAGAATAAAGATTTTTCTGAAGAAATATTAGCAAGACCCCGGCTTTTTTGTATGGATGGAACTTTTTCTATAGATCTAA------AAAAAAATGTCTAACAGAAATATCCAGAAATCTAAATATAGAAATAACATAACTAACAGAAATCACACGAATAAATCAATTCTATTTTACTCTGCCTCTTCAAGTTACTCAATAAGATAGACTGACCCATTCCAACTTCCCAAAACTTCCCAAAGATTCAATCCATAAAGAATCATTACAAATCTTTATACTTAAAAAAGTTTCTTACTTCTACATCATTATTTGAGTCAAGTTTTATAGTAAAGAC…
Oblivia_mikanioides ???????????????????????????????????????????????????????????????????????????????????????????????????????????????????????????????????????????????????????????????????????????????????????????????????????????????????????????????????????????????????????????????????????????????????????????????????????????????????????????????????????????????????????????????????????????????????????????…
Otopappus_epaleaceus ??????????????????????????????????????????????????????????????????????????????????????????????????????????????????????????????????????????????????????????????????????????????????????????????????????????????????????????????????????????????????????????????????????????????????????????????????????????????????????????????????????????????????????????????????????????????????????????…
Oyedaea_boliviana	CGTTTAGTCGGTACAGAGACATAGTCATTTATATTTTTTTT--ATTATCTAC------------ATAGAGAATAAAGGTTTTTCTGAAGAAAAATTAGCAAGACCCTGGCTTTTTTGTATGAATGGAACTTTTTCTATAAATCTCTACATC-AAAAAAATGTCTAACAGAAATATCCAGAAATCTAAATATAGAAATAACATAACTAACAGAAATCACACGAAAAAATCAATTCTATTTTACTCTGTCTCTTCAAGTGACTCAATAAGATAGACTGACCCATTCCAACTTCCCAAAACTTCTCAAAGATTCAATCCATAAAGAATCATTACAATTCTTTATACTTGAAAAAGTTTCTTACTTCTACATCATTATTTGAGTCAAGTTTTACAGTAAAGAG…
Pentalepis_trichodesmoides ????????????????????????????????????????????????????????????????????????????????????????????????????????????????????????????????????????????????????????????????????????????????????????????????????????????????????????????????????????????????????????????????????????????????????????????????????????????????????????????????????????????????????????????????????????????????????…
Perymeniopsis_ovalifolia	CGTTTAGTCGGTACAGAGACATAGTCATTTAGATTTTTT----ATTATCTAC------------ATAGAGAATAAAGGTTTTTCTGAAGAAATATTAGCAAGACCCTGGCTTTTTTGTATGAATGGAACTTTTTCTATCAATCTCTATATC-AAAAAAATGTCTAACAGAAATATCCAGAAATCTAAATATAGAAATAACATAACTAACAGAAATCACACGAATAAATCAATTCTATTTTACTCTGTCTCTTCAAGTGACTCAATAAGATAGACTGACCCATTCCAACTTCCCAAAACTTCTCAAAGATTCAATCCATAAAGAATCATTACAAATCTTTATACTTGAAAAAGTTTCTTACTTCTACATCATTATTTGAGTCAAGTTTTACAGTAAAGAC…
Perymenium_berlandieri	CGTTTAGTCGGTACAGAGACATAGTCATTTATTTTTTT-----ATTATCTAC------------ATAGAGAATAAAGGTTTTTCTGAA?AAATATTAGGAAGACCCTGGCTTTTTTGTATGAATGGAACTTTTTCTATAAATCTCTATATC-AAAAAAATGTCTAACAGAAATATYCAGAAATCTAAATATAGAAATAACATAACGAACAGAAATCACACGAATAAATCAATTCTATTTTACTCTGTCTCTTCAAGTGACTCAATAAGATAGACTGACCCATTCCAACTTCCCAAAACTTCTCAAAGATTCAATCCATAAAGAATCATTACAAATCTTTATACTTGAAAAAGTTTCTTACTTCTACATCATTATTTGAGTCWGGTTYTACAGTAAAGAC…
Podanthus_mitiqui ?????????????????????????????????????????????????????????????????????????????????????????????????????????????????????????????????????????????????????????????????????????????????????????????????????????????????????????????????????????????????????????????????????????????????????????????????????????????????????????????????????????????????????????????????????????????????????????????…
Rensonia_salvadorica ??????????????????????????????????????????????????????????????????????????????????????????????????????????????????????????????????????????????????????????????????????????????????????????????????????????????????????????????????????????????????????????????????????????????????????????????????????????????????????????????????????????????????????????????????????????????????????????…
Riencourtia_latifolia	CGTTTAGTCGGTACAGAGACATAGTAATTTATATTTTTT----ATTATCTAC------------ATAGAGAATAAAGGTTTTTCTGAAGAAATATTAGCAAGACCCTGGCTTTTTTGTATGAATGGAACTTTTTCTATAAATCTCTATATC-AAAAAAATGTCTAACAGAAATATCCAGAAATCTAAATATAGAAATAACATAACTAACAGAAATCACACGAATAAATCAATTCTATTTTACTCTGTCTCTTCAAGTGACTCAATAAGATAGACTGACCCATTCCAACTTCCCAAAACTTCTCAAAGATTCAATCCATAAAGAATCATTACAAATCTTTATACTTGAAAAAGTTTCTTACTTCTACATCATTATTTGAGTCAAGTTTTACAGTAAAGAC…
Sphagneticola_trilobata	CGTTTAGTCGGTACAGAGACATAGTCATTTATATTATTTTTT-ATTATCTACATAGAGAATAAATTAGAGAATAAAGGTTTTTCTGAAGAAATATTAGCAAGACCCTGGCTTTTTTGTATGAATGGCACTTTTTCTATAAATCTCTATATC-AAAAAAATGTCTAACAGAAATATCCAGAAATCCAGAAATCGAAATAACATAACTAACAGAAATCACACGAATAAATCAATTCTATTTTACTCTGTCTCTTCAAGTGACTCAATAAGATAGACTGACCCATTCCAACTTCCCAAAACTTCTCAAAGATTTAATCCATAAAGAATCATTACAAATCTTTATACTTGAAAAAGTTTCTTACTTCTACATCATTATTTGAGTCAAGTTTTACAGTAAAGAC…
Steiractinia_sodiroi	CGTTTAGTTGGTACAGAGACAAAGTCATTTATATTTTTTTTT-ATTATCTAC------------ATAGAGAATAAAGGTTTTTCTGAAGAAAAATTAGCAAGACCCTGGCTTTTTTGTATGAATGGAACTTTTTCTATAAATCTCTACATC-AAAAAAATGTCTAACAGAAATATCCAGAAATCTAAATATAGAAATAACATAACTAACAGAAATCACACGAATAAATCAATTCTATTTTACTCTGTCTCTTCAAGTGACTCAATAAGATAGACTGACCCATTCCAACTTCCCAAAACTTCTCAAAGATTCAATCCATAAAGAATCATTACAATTCTTTATACTTG-AAAAGTTTCTTACTTCTACATCATTATTTGAGTCAAGTTTTACAGTAAAGAG…
Synedrella_nodiflora ??????????????????????????????????????????????????????????????????????????????????????????????????????????????????????????????????????????????????????????????????????????????????????????????????????????????????????????????????????????????????????????????????????????????????????????????????????????????????????????????????????????????????????????????????????????????????????????…
Tilesia_macrocephala	CGTTTAGTCGGTACAGAGACATAGTCATTTATTTTTTT-----ATTATCTAC------------ATAGATAATAAAGGTTTTTCTGAAGAAATATTAGCAAGACCCTGGCTTTTTTGTATGAATGGAACTTTTTCTATAAATCTCTATATC-AAAAAAATGTCTAAAAGAAATATCCAGAAAT--------AGAAATAACATAACTAACAGAAATCACACGAATCAATCAATTATATTTTACTCTGTCTCTTCAAGTGACTCAATAAGATAGACTGACCCATTCCAACTTCCCAAAACTTCTCAAAGATTCAATCCATAAAGAATCATTACAAATCTTTATACTTGAAAAAGTTTCTTACTTCTACATCATTATTTGAGTCAAGTTTTACAGTAAAGAC…
Trigonopterum_laricifolium CGTTTAGTCGGTACAGAGACATAGTCATTTATATTATTTTTT-ATTATCTACATAGAGAATAAATTAGAGAATAAAGGTTTTTCTGAAGAAATATTAGCAAGACCCTGGCTTTTTTGTATGAATGGCACTTTTTCTATAAATCTCTATATC-AAAAAAATGTCTAACAGAAATATCCAGAAATCCAGAAATCGAAATAACATAACTAACAGAAATCACACGAATAAATCAATTCTATTTTACTCTGTCTCTTCAAGTGACTCAATAAGATAGACTGACCCATTCCAACTTCCCAAAACTTCTCAAAGATTTAATCCATAAAGAATCATTACAAATCTTTATACTTGAAAAAGTTTCTTACTTCTACATCATT…
Wedelia_calycina	CGTTTAGTCGGTACAGAGACATAGTCATTTATATTTTTTT---ATTATCTACATAGAGAATAAAATAGAGAATAAAGGTTTTTCTGAAGAAAAATTAGCAAGACCCTGGCTTTTTTGTATGAATGGAACTTTTTCTATAAATCTCTACATC-AAAAAAATGTCTAACAGAAATATCCAGAAATCTAAATATAGAAATAACATAACTAACAGAAATCACACGAATAAATCAATTCTATTTTACTCTGTCTCTTCAAGTGACTCAATAAGATAGACTGATCCATTCCAACTTCCCAAAACTTCTCAAAGATTCAATCCATAAAGAATCATTACAATTCTTTATACTTGAAAAAGTTTCTTACTTCTA-ATCATTATTTGAGTCAAGTTTTACAGTAAAGAG…
Wedelia_pallida	CGTTTATCCGGTACAGAGACATAGTCATTTATATTTTTT----ATTATCTAC------------ATAGAGAATAAAGGTTTTTCTGAATAAATATTAGCAAGACCCTGGCTTTTTTGTATGAATGGAACTTTTTCTATAAATCTCTACATC-AAAAAAATGTCCAACAGAAATATCCAGAAATCTAAATATAGAAATAACATAACTAACAGAAATCACACGAATAAATCAATTCTATTTTACTCTGTCTCTTCAAGTGACTCAATAAGATAGACTGACCCATTCCAACTTCCCAAAACTTCTCAAAGATTCAATCCATAAAGAATCATTACAAATCTTTATACTTGAAAAAGTTTCTTACTTCTACATCATTATTTGAGTCAAGTTTTACAATAAAGAC…
Wedelia_reticulata	CGTTTAGTCGGTACAGAGACATAATCATTTATTTTTTT-----ATTATCTAC------------ATAGATAATAAAGGTTTTTCTGAAGAAATATTAGCAAGACCCTGGCTTTTTTGTATGAATGGAACTTTTTCTATAAATCTCTATATC-AAAAAAATGTCTAACAGAAATATCCAGAAATCTAAATATAGAAATAACATAACTAACAGAAATCACACGAATCAATCAATTCTATTTTACTCTGTCTCTTCAAGTGACTCAATAAGATAGACTGACCCATTCCAACTTCCCAAAACTTCTCAAAGATTCAATCCATAAAGAATCATTACAAATCTTTATACTTGAAAAAGTTTCTTACTTGTACATCATTATTTGAGTCAAGTTTTACAGTAAAGAC…
Wollastonia_biflora	CGTTTAGTCGGTACAGAGACATAGTCATTTATCTTTTTTTTT-ATTATCTAC------------ATAGAGAATAAAGGTTTTTCTGAAGAAAAATTAGCAAGACCCTGGCTTTTTTGTATGAATGGAACTTTTTCTATAAATCTCTATATCAAAAAAAATGTCTAACAGAAATATCCAGAAATCAACATATAGAAATAACATAACTAACAGAAATCACACGAATAAATCAATTCTATTTTACTCTGTCTCTTCAAGTGACTCAATAAGATAGACTGACCCATTCCAACTTCCCAAAACTTCTCAAAGATTCAATCCATAAAGAATCATTACAAATCTTTATACTTGAAAAAGTTTCTTACTTCTACATCATTATTTGAGTCAAGTTTTACAGTAAAGAC…
Zexmenia_serrata	CGTTTAGTCGGTACAGAGACAGAGTCATTTATATTTTTTTT--ATTATCTAC------------ATAGAGAATAAAGGTTTTTCTGAAGAAAAATTAGCAAGACCCTGGCTTTTTTGTATGAATGGAACTTTTTCTATAAATCTCTACATC-AAAAAAATGTCTAACAGAAATATCCAGAAATCTAAATATAGAAATAACATAACTAACAGAAATCACACAAATAAATCAATTCTATTTTACTCTGTCTCTTCAAGTGACTCAATAAGATAGACTGACCCATTCCAACTTCCCAAAACTTCTCAAAGATTCAATCCATAAAGAATCATTACAATTCTTTATACTTG-AAAAGTTTCTTACTTCTACATCATTATTTGAGTCAAGTTTTACAGTAAAGAG…
[psba nchar=600]
Apowollastonia_stirlingii	AGCTGCTATTGAAGCTCCATCTACAAATGGATAAGACTTTGGTC-TGATTGTATAGGAGTTTTTGAACT-AAAAAAGGAGCAATAGCTTCCCTCTTGTTTTATCAAGAGGG-CGTTATTGCTCCTT--TTTTTATTTAGTACTAT-TTGCCTTACATAGTTTC-------TTTAA-----AAATAACAAGGAC---TTTTTATAGTTTGGTTCGATTTGCGTGTTTTTTCTTTGTATTCGT-----TTAT----------ATTATAGGTTTCT-------ATACTTTTA------CCAATCTTTTATGAAGTTTTATTTCCAATTCAATTTCAAT-----CGAAAATAGATAAAAATGAA--------------AATTTTGCTTATTTATTA-------…
Aspilia_fruticosa GGCTGCTATTGAAGCTCCATCTACCAATGGATAAGACTTTGGTC-TGATTGTATAGGAGTTTTTGAACT-AAAAAAGGAGCAATAAC-GCCCTCTTGATAAAACAAGAGGGAAGCTATTGCTCCTT--TTTTTATTTAGTACTAT-TTGCCTTACATAGTTTC-------TTAAAAAAATAAATAAAAAAGAC--TTTTTTATAGTTTGGTTCGATTTGCGTGTTTTTTCTTTGTATTCGT-----TTAT----------ATTATAGGTTTCT-------ATACTTTTA------CCAATCTTTTATGAAGTTTTATTTCCAATTCAATTTCAAT-----CGAAAATAGATAAAAATGAA--------------AATTTTG…
Baltimora_recta	AGCTGCTATTGAAGCTCCATCTACAAATGGATAAGACTTTGGTC-TGATTGTATAGGAGTTTTTGAACT-AAAAAAGGAGCAATAAC-GCCCTCTTGATAAAACAAGAGGGAAGCTATTGCTCCTT--TTTTTATTTAGTACTAT-TTGCCTTACATAGTTTC-------TTTAA-----AAATAACAAGGAC---TTTTTATAGTTTGGTTCGATTTGCGTGTTTTTTCTTTGTATTCGT-----TTAT----------ATTATAGGTTTCT-------ATACTTTTA------CCAATCTTTTATGAAGTTTTATTTTCAATTCAATTTCAAT-----CGAAAATAGATAAAAATGCA--------------AATTTTGATTATTTATTA-------…
Blainvillea_acmella	AGCTGCTATTGAAGCTCCATCTACAAATGGATAAGACTTTGGTC-TGATTGTATAGGAGTTTTTGAACT-AAAAAAGGAGCAATAAC-GCCCTCTTGATAAAACAAGAGGGAAACTATTGCTCCTTT-TTTTTATTTAAT------TTGCCTTACATAGTGTC-------TTTAA-----AAATAACAAGGAC-TTTTTTTCTAGTTTGGTTCGACTTGCGTGTTTTTTCTTTGTATTCAT-----TTATATTAT-----ATTATAGGTTTCTATATCT-AGACTTTTC------CCAATATTTTATGCAGTTTTATTTCCAATTCAATTTCAAT-----CGAAAATAGATAAAAATGAA--------------AATTTTGCTTATTTATTAC-----T…
Calyptocarpus_vialis	AGCTGCTATTGAAGCTCCATCTACAAATGGATAAGACTTTGGTC-TGATTGTATAGGAGTTTTTGAACT-AAAAAAGGAGCAATAAC-GCCCTCTTGATAAAACAAGAGGGAAGCTATTGCTCCTTT-TTTTTATTTAGTAATAT-TTGCCTTACATAGTTTC-------TTTAA-----AAATAAGAAAGAC---TTTTTATAGTTTGGTTCGATTTGTGTGTTTTTTCTTTGTATTCAT-----TTAT----------ATTATAGGTTTCTATATCT-ATACTTTTG------CTAATATTTTATGAAGTTTTATTTCTAATTCAATTTCAAT-----CGAAAATAGATAAAAATGAA--------------AATTTTGCTTATTTATGAC-----T…
Clibadium_alatum	AGCTGCTATTGAAGCTCCATCTACAAATGGATAAGACTTTGGTC-TGATTGTATAGGAGTTTTTGAACT-AAAAAAGGAGCAATAGCTTCCCTCTTGTTTTATCAAGAGGG-CGTTATTGCTCCTT--TTTTTATTTAGTACTAT-TTGCCTTACATAGTTTC-------TTTAA-----AAATAACAAGGAC---TTTTTATAGTTTGGTTCGATTTGCGTGTTTTTTCTTTGTATTCGT-----TTAT----------ATTATAGGTTTCT-------ATACTTTTA------CCAATCTTTTATGAAGTTTTATTTCCAATTCAATTTCAAT-----CGAAAATAGAGAAAAATTAA--------------AATTTTGCTTATTTATTACTATTAC…
Damnxanthodium_calvum	AGCTGCTATTGAAGCTCCATCTACAAATGGATAAGACTTTGGTC-TGATTGTATAGGAGTTTTTTAACT-AAAAAAGGAGCAATAGCTTCCCTCTTGTTTTATCAAGAGGG-CGTTATTGCTCCTTT-TTTTTATTTAGTAATAT-TTGCCTTACATAGTTTC-------TTTAA-----AAATAAGAAAGAC--TTTTTTATAGTTTGGTTCGATTTGCGTGTTTTTTCTTTGTATTCAT-----TTAT----------ATTATAGGTTTCTATATCT-ATACTTTTG------CTAATATTTTATGAAGTTTTATTTCTAATTCAATTTC--------------TAGATAAAAATGAA--------------AATTTTGCTTATTTATGAC-----T…
Delilia_biflora	AGCTGCTATTGAAGCTCCATCTACAAATGGATAAGACTTTCGTC-TGATTGTATAGGAGTTTTTGAACT-AAAAAAGGAGCAATAAC-GCCCTCTTGATAAAACAAGAGGGAAGCTATTGCTCCTTT-TTTTTATTTAGTAATAT-TTGCCTTACATAGTTTC-------TTTAA-----AAATAACAAGGAC---TCTTTATAGTTTGGTTCGATTTGCGTGTTTTTTCTTTGTATTAAT-----TTAT----------ATTATAGGTTTCTATATCT-ATACTTTTC------TCAAGATTTTATGAAGTTTTATTTCCAATTCAATTTCAAT-----CGAAAATAGATAAAAATGAG--------------AATTTTGCTTCTTTATGAC-----T…
Dimerostemma_annuum	AGCTGCTATTGAAGCTCCATCTACAAATGGATAAGACTTTGGTC-TGATTGTATAGGAGTTTTTGAACT-AAAAAAGGAGCAATAGCTTCCCTCTTGTTTTATCAAGAGGG-CGTTATTGCTCCTT--TTTTTATTTAGTACTAT-TTGCCTTACATAGTTTC-------TTTAA-----AAATAACAAGGAC---TTTTTATAGTTTGGTTCGATTTGCGTGTTTTTTCTTTGTATTCAT-----TTAT----------ATTATAGGTTTCT-------ATACTTTTA------CCAATCTTTTATGAAGTTTTATTTCCAATTCAATTTCAAT-----CGAAAATAGATAAAAATGAA--------------AATTTTGCTTATTTATTA-------…
Echinocephalum_latifolium ?????????????????????????????????????????????????????????????????????????????????????????????????????????????????????????????????????????????????????????????????????????????????????????????????????????????????????????????????????????????????????????????????????????????????????????????????????????????????????????????????????????????????????????????????????????????????????…
Eclipta_prostrata	AGCTGCTATTGAAGCTCCATCTACAAATGGATAAGACTTTGGTCTTGATTGTATAAGAGTTTTTGAACT-AAAAAAGGAGCAATAGCTTCCCTCTTGTTTTATCAAGAGGG-CGTTATTGCTCCTT--TTTTTATTTAGTACTAT-TTGCTTTACATAGTTTG-------TTTAA-----AAATAA-------------------TTTGGTTCGATTTGCGTGTTTTTTCTTTGTATTCAT-----TTAT----------ATTATAGGTTTCT-------ATACTTTTA------CCAATCTTTTATGAAGTTTTATTTCCAATTCAATTTCAATCGAAACGAAAATAGATAAAAATGAA--------------AATTTTGCTTATTTGTTA-------…
Elaphandra_patentipilis	GGCTGCTATTGAAGCTCCATCTACAAATGGATAAGACTTTGGTC-TGATTGTATAGGAGTTTTTGAACT-AAAAAAGGAGCAATAGCTTCCCTCTTGTTTTATCAAGAGGG-CGTTATTGCTCCTT--TTTTTATTTAGTACTAT-TTGCCTTACATAGTTTC-------TTTAA-----AAATAAAAAGGACTTTTTTTTATAGTTTGGTTCGATTTGCGTGTTTTTTCTTTGTATTCGT-----TTAT----------ATTATAGGTTTCT-------ATACTTTTA------CCAATCTTTTATGAAGTTTTATTTCCAATTCAATTTCAAT-----CGAAAATAGATAAAAAAGAA--------------AATTTTGCTTATTTATTA-------…
Eleutheranthera_ruderalis ?????????????????????????????????????????????????????????????????????????????????????????????????????????????????????????????????????????????????????????????????????????????????????????????????????????????????????????????????????????????????????????????????????????????????????????????????????????????????????????????????????????????????????????????????????????????????????…
Idiopappus_quitensis	AGCTGCTATTGAAGCTCCATCTACAAATGGATAAGACTTTGGTC-TCATTGTATAGGAGTTTTTGAACT-AAAAAAGGAGCAATAGCTTCCCTCTTGTTTTATCAAGAGGG-CGTTATTGCTCCTTT-TTTTTATTTAGTACTAT-TTGCCTTACATAGTTTC-------TTTAA-----AAATAACAAGGAC---TTTTTATAGTTTGGTTGGATTTGCGTGTTTTTTCTTTGTATTCAT-----TTAT----------ATTATAGGTTTCTATATCT-ATACTTTTC------CCAATCTTTTATGAAGTTTTATTTCCAATTCAATTTCAAT-----CGAAAATAGATAAAAATTAC--------------AATTTTGCTTATTTAT---------…
Indocypraea_montana	AGCTGCTATTGAAGCTCCATCTACAAATGGATAAGACTTTGGTC-TGATTGTATAGGAGTTTTTGAACT-AAAAAAGGAGCAATAGCTTCCCTCTTGTTTTATCAAGAGGG-CGTTATTGCTCCTT--TTTTTATTTAGTACTAT-TTGCCTTACATAGTTTC-------TTTAA-----AAATAACAAGGAC---TTTTTATAGTTTGGTTCGATTTGCGTGTTTTTTCTTTGTATTCGT-----TTAT----------ATTATAGGTTTCT-------ATACTTTTA------CCAATCTTTTATGAAGTTTTATTTCCAATTCAATTTCAAT-----CGAAAATAGATAAAAATGAA--------------AATTTTGCTTATTTATTA-------…
Jefea_lantanifolia	AGCTGCTATTGAAGCTCCATCTACAAATGGATAAGACTTTGGTC-TGATTGTATAGGAGTTTTTGAACT-AAAAAAGGAGCAATAAC-GCCCTCTTGATAAAACAAGAGGGAAGCTATTGCTCCTTTTTTTTTATTTAGTACTAT-TTGCCTTACATAGTTTC-------TTTAA-----AAATAACAAGGAC---TTTTTATAGTTTGGTTCGATTTGCGTGTTTTTTCTTTGTATTCAT-----TTAG----------ATTATAGGTTTCTATATCT-ATACTTTTC------CCAATATTTTATGAAGTTTTATTTCCAATTCAATTTCAAT-----CGAAAATAGATAAAAATTAA--------------AATTTTGCTTATTGATTAC-----T…
Kingianthus_paniculatus	AGCTGCTATTGAAGCTCCATCTACAAATGGATAAGACTTTGGTC-TCATTGTATAGGAGTTTTTGAACT-AAAAAAGGAGCAATAGCTTCCCTCTTGTTTTATCAAGAGGG-CGTTATTGCTCCTTT-TTTTTATTTAGTACTAT-TTGCCTTACATAGTTTC-------TTTAA-----AAATAACAAGGAC---TTTTTATAGTTTGGTTGGATTTGCGTGTTTTTTCTTTGTATTCAT-----TTAT----------ATTATAGGTTTCTATATCT-ATACTTTTC------CCAATCTTTTATGAAGTTTTATTTCCAATTCAATTTCAAT-----CGAAAATAGATAAAAATTAC--------------AATTTTGCTTATTTAT---------…
Lasianthaea_helianthoides	AGCTGCTATTGAAGCTCCATCTACAAATGGATAAGACTTTGGTC-TGATTGTATAGGAGTTTTTGAACT-AAAAAAGGAGCAATAAC-GCCCTCTTGATAAAACAAGAGGGAAGCTATTGCTCCTTT-TTTTTATTTAGTAATAT-TTGCCTTACATAGT--------------------AAATAAGAAAGAC---TTTTTATAGTTTGGTTCGATTTGCGTGTTTTTTCTTTGTATTCATTTAGTTCATTTATATTAATATTATAGGTTTCTATATCT-ATACTTTTC------CCAATATTTTATGAAGTTTGATTTCTAATTCAATTTCAAT-----CGAAAATAGATAAAAATGAA--------------AATTTTGTTTATTTATGAC-----T…
Lipochaeta_heterophylla	AGCTGCTATTGAAGCTCCATCTACAAATGGATAAGACTTTGGTC-TGATTGTATAGGAGTTTTTGAACT-AAAAAAGGAGCAATAGCTTCCCTCTTGTTTTATCAAGAGAG-CGTTATTGCTCCTT--TTTTTATTTAGTACTAT-TTGCCTTACATAGTTTC-------TTTAA-----AAATAACAAGGAC---TTTTTATAGTTTGGTTCGATTTGCGTGTTTTTTATTTGTATTCGT-----TTAT----------ATTATAGGTTTCT-------ATACTTTTA------CCAATCTTTTTTGAAGTTTTATTTCCAATTCAATTTCAAT-----CGAAAATAGATAAAAATGAA--------------AATTTTGCTTATTTATTA-------…
Lipotriche_rhombifolia	AGCTGCTATTGAAGCTCCATCTACAAATGGATAAGACTTTGGTC-TGATTGTATAGGAGTTTTTGAACT-AAAAAAGGAGCAATAAC-GCCCTCTTGATAAAACAAGAGGGAAGCTATTGCTCCTT--TTTTTATTTAGTACTAT-TTGCCTTACATAGTTTC-------TTTAA-----AAATAACAAGGAC---TTTTTATAGTTTGGTTCGATTTGCGTGTTTTTTCTTTGTATTCGT-----TTCT----------ATTATAGGTTTCT-------ATACTTTTA------CCAATCTTTTATGAAGTTTTATTTTCAATTCAATTTCAAT-----CGAAAATAGATAAAAATGAA--------------AATTTTGCTTATTTATTA-------…
Lundellianthus_guatemalensis	AGCTGCTATTGAAGCTCCATCTACAAATGGATAAGACTTTGGTC-TGATTGTATAGGAGTTTTTGAACT-AAAAAAGGAGCAATAGCTTCCCTCTTGTTTTATAAAGAGGG-CGTTATTGCTCCTT--TTTTTATTTAGTACTAT-TTGCCTTACATAGTTTC-------TTTAA-----AAATAACAAGGAC---TTTTTATAGTTTGGTTCGATTTGCGTGTTTTTTCTTTGTATTCGTTTATTTTGTATTCGTTTATATTATAGGTTTCT-------ATACTTTTA------ACAATCTTTTATGAAGTTTTATTTCCAATTCAATTTCAAT-----CGAAAATAGATAAAAATGAA--------------AATTTTTCTTATTTATTA-------…
Melanthera_nivea	AGCTGCTATTGAAGCTCCATCTACAAATGGATAAGACTTTGGTC-TGATTGTATAGGAGTTTTTGAACT-AAAAAAGGAGCAATAGCTTCCCTCTTGTTTTATCAAGAGGG-CGTTATTGCTCCTT--TTTTTATTTAGTACTAT-TTGCCTTACATAGTTTC-------TTTAA-----AAATAACAAGGAC---TTTTTATAGTTTGGTTCGATTTGCGTGTTTTTTCTTTGTATTCGT-----TTAT----------ATTATAGGTTTCT-------AGACTTTTA------CCAATCTTTTATGAAGTTTTATTTCCAATTCAATTTCAAT-----CGAAAATAGATAAAAATGAA--------------AATTTTCCTTATTTATTA-------…
Monactis_pallatangensis	AGCTGCTATTGAAGCTCCATCTACAAATGGATAAGACTTTGGTC-TCATTGTATAGGAGTTTTTGAACT-AAAAAAGGAGCAATAGCTTCCCTCTTGTTTTATCAAGAGGG-CGTTATTGCTCCTTT-TTTTTATTTAGTACTAT-TTGCCTTACATAGTTTC-------TTTAA-----AAATAACAAGGAC---TTTTTATAGTTTGGTTGGATTTGCGTGTTTTTTCTTTGTATTCAT-----TTAT----------ATTATAGGTTTCTATATCT-ATACTTTTC------CCAATCTTTTATGAAGTTTTATTTCCAATTCAATTTCAAT-----CGAAAATAGATAAAAATTAC--------------AATTTTGCTTATTTAT---------…
Montanoa_hibiscifolia	AGCTGCTATTGAAGCTCCATCTACAAATGGATAAGACTTTGGTC-TGATTGTATAGGAGTTTTTGAACT-AAAAAAGGAGCAATAGCTTCCCTCTTGTTTTATCAAGAGGG-CGTTATTGCTCCTT--TTTTTCTTTAGTACTAT-TTGCCTTACATAGTTTC-------TTTAA-----AAATAACGAGGAC---TTTTTATAGTTTGGTTCGATTTGCGTGTTTTTTCTTTGTATTCAT-----TTAT----------ATTATAGGTTTCTATATCATATATTTTTC------CCAATCTTTTATGAAGTTTTATTTCCAATTCAATTTCAAT-----CGAAAATAGATAAAAATGAA--------------AATTTTGCTTATTTATGACTTTGAT…
Montanoa_karwinskii	AGCTGCTATTGAAGCTCCATCTACAAATGGATAAGACTTTGGTC-TGATTGTATAGGAGTTTTTGAACT-AAAAAAGGAGCAATAGCTTCCCTCTTGTTTTATCAAGAGGG-CGTTATTGCTCCTT--TTTTTCTTTAGTACTAT-TTGCCTTACATAGTTTC-------TTTAA-----AAATAACGAGTAC---TTTTTATAGTTTGGTTCGATTTGCGTGTTTTTTCTTTGTATTCAT-----TTAT----------ATTATAGGTTTCTATATCATATATTTTTC------CCAATCTTTTATGAAGTTTTATTTCCAATTCAATTTCAAT-----CGAAAATAGATAAAAATGAA--------------AATTTTGCTTATTTAT---------…
Oblivia_mikanioides	AGCTGCTATTGAAGCTCCATCTACAAATGGATAAGACTTTGGTC-TGATTGTATAGGAGTTTTTGAACT-AAAAAAGGAGCAATAGCTTCCCTCTTGTTTTATCAAGAGGG-CGTTATTGCTCCTT--TTTTTATTTAGTACTAT-TTGCCTTACATAGTTTC-------TTTAA-----AAATAAAAAGGAC---TTTTTATAGTTTGGTTCGATTTGCGTGTTTTTTCTTTGTATTCAT-----TTAT----------ATTATAGGTTTCT-------ATACTTTTC------CCAATCTTTTATGAAGTTTTATTTCCAATTCAATTTCAAT-----CGAAAATAGATAAAAATG-----------------------------------------…
Otopappus_epaleaceus ??????????????????????????????????????????????????????????????????????????????????????????????????????????????????????????????????????????????????????????????????????????????????????????????????????????????????????????????????????????????????????????????????????????????????????????????????????????????????????????????????????????????????????????????????????????????????????????…
Oyedaea_boliviana	GGCTGCTATTGAAGCTCCATCTACAAATGGATAAGACTTTGGTC-TGATTGTATAGGAGTTTTTGAACT-AAAAAAGGAGCAATAGCTTCCCTCTTGTTTTATCAAGAGGG-CGTTATTGCTCCTT--TTTTTATTTAGTACTAT-TTGCCTTACATAGTTTC-------TTTAA-----AAATAAAAAGGAC-TTTTTTTATAGTTTGGTTCGATTTGCGTGTTTTTTCTTTGTATTCGT-----TTAT----------ATTATAGGTTTCT-------ATACTTTTA------CCAATCTTTTATGAAGTTTTATTTCCAATTCAATTTCAAT-----CGAAAATAGATAAAAATGAA--------------AATTTTGCTTATTTATTA-------…
Pentalepis_trichodesmoides	AGCTGCTATTGAAGCTCCATCTACAAATGGATAAGACTTTGGTC-TGATTGTATAGGAGTTTTTGAACT-AAAAAAGGAGCAATAGCTTCCCTCTTGTTTTATCAAGAGGG-CGTTATTGCTCCTT--TTTTTATTTAGTACTAT-TTGCCTTACATAGTTTC-------TTTAA-----AAAGAA-------------------TTTGGTTCCATTTGCGTGTTTTTTCTTTGTATTCAT-----TTAT----------ATTATAGGTTTCT-------AGACTTTTA------CCAATTTTTTATGAAGTTTTATTTCCAATTCAATTTCAAT-----CGAAAATAGATAAAAATG-----------------------------------------…
Perymeniopsis_ovalifolia	AGCTGCTATTGAAGCTCCATCTACAAATGGATAAGACTTTGGTC-TGATTGTATAGGAGTTTTTGAACT-AAAAAAGGAGCAATAGCTTCCCTCTTGTTTTATCAAGAGGG-CGTTATTGCTCCTT--TTTTTATTTAGTACTAT-TTGCCTTACATAGTTTC-------TTTAA-----AAATAACAAGGAC---TTTTTATAGTTTGGTTCGATTTGCGTGTTTTTTCTTTGTATTCAT-----TTAT----------ATTATAGGTTTCT-------ATACTTTTA------CCAATCTTTTATGAAGTTTTATTTCCAATTCAATTTCAAT-----TGAAAATAGATAAAAATGAA--------------AATTTTG------TATTA-------…
Perymenium_berlandieri	AGCTGCTATTGAAGCTCCATCTACAAATGGATAAGACTTTGGTC-TGATTGTATAGGAGTTTTTGAACT-AAAAAAGGAGCAATAGCTTCCCTCTTGTTTTATCAAGAGGG-CGTTATTGCTCCTT--TTTTTATTTAGTACTAT-TTSMYWKWYATC------------TTTAA-----AAATAACAAGGAC---TTTTTATAGTTTGGTTCGATTTGCGTGTTTTTTCTTTGTATTCGT-----TTATATTATA----ATTATAGGTTTCT-------ATACTTTTA------CCAATCTTTTATGAAGTTTTATTTCCAATTCAATTTCAAT-----CGAAAATAGATAAAAATGAA--------------ATTTTTKTTTWATTWTTWM------…
Podanthus_mitiqui ?????????????????????????????????????????????????????????????????????????????????????????????????????????????????????????????????????????????????????????????????????????????????????????????????????????????????????????????????????????????????????????????????????????????????????????????????????????????????????????????????????????????????????????????????????????????????????????????…
Rensonia_salvadorica	AGCTGCTATTGAAGCTCCATCTACAAATGGATAAGACTTTGGTC-TGATTGTATAGGAGTTTTTGAACT-AAAAAAGGAGCAATAGCTTCCCTCTTGTTTTATCAAGAGGG-CGTTATTGCTCCTT--TTTTTATTTAGTACTAT-TTGCCTTACATAGTTTC-------TTTAA-----AAATAACAAGGAC---TTTTTATAGTTTGGTTCAATTTGCGTGTTTTTTCTTTGTATTCAT-----TTAT----------ATTATAGGTTTCT-------ATACTTTTA------CCAATCTTTTATGAAGTTTTATTTCCAATTCAATTTCAAT-----CAGAAATAGATAAAAATGAA--------------AATTTTGCTTATTTATTA-------…
Riencourtia_latifolia	AGCTGCTATTGAAGCTCCATCTACAAATGGATAAGGCTTTGGTC-TGATTGTATAGGAGTTTTTGAACT-AAAAAAGGAGCAATAGCTTCCCTCTTGTTTTATCAAGAGGG-CGTTATTGCTCCTT--TTTTTATTTAGTCCTAT-TTGCCTTACATAGTTTCTTTAAA-TTTAA-----AAATAACAAGGAC---TTTTTATAGTCTGGTTCGATTTGCGTGTTTTTTCTTTGTATTCGT-----TTATATTAT-----ATTATAGGTTTCT-------ATACTTTTA------CCAATCTTTTATGAAGTTTTATTTCCAATTCAATTGAAAT-----CGAAAATATATAAAAATAAG--------------AATTTTGCTTATTTCTTACTATTAC…
Sphagneticola_trilobata	AGCTGCTATTGAAGCTCCAGCTACAAATGGATAAGGCTTTGGTC-TGATTGTATAGGAGTTTTTGAACT-AAAAAAGGAGCAATAGCTTCCCTCTTGTTTTATCAAGAGGG-CGTTATTGCTCCTT--TTTTTATTTAGTACTAT-TTGCCTTACATAGTTTC-------TTTAA-----AAATAACAAGAAC---TTTCTATAGTTTGGTTCGATTTGCGTGTTTTTTCTTTGTATTCAT-----TTAT----------ATTATAGGTTTCTATTTCT-ATACTTTTA------CCAATCTTTTATGAAGTTTTATTTCCAATTCAATTTCAAT-----CGAAAATAGATAAAAATGAA--------------AATTTTGCTTATTTATT--------…
Steiractinia_sodiroi	GGCTGCTATTGAAGCTCCATCTACAAATGGATAAGACTTTGGTC-TGATTGTATAGGAGTTTTTGAACT-AAAAAAGGAGCAATAGCTTCCCTCTTGTTTTATCAAGAGGG-CGTTATTGCTCCTT--TTTTTATTTAGTACTAT-TTGCCTTACATAGTTTC-------TTTAA-----AAATAAAAAGGAC-TTTTTTTATAGTTTGGTTCGATTTGCGTGTTTTTTCTTTGTATTCGT-----TTCT----------ATTATAGGTTTCT-------ATA--TTTA------CCAATCTTTTATGAAGTTTTATTTCCAATTCAATTTCAAT-----CGAAAATAGATAAAAATGAA--------------AATTTTTCTTATTTATTA-------…
Synedrella_nodiflora	AGCTGCTATTGAAGCTCCATCTACAAATGGATAAGACTTTGGTC-TGATTGTATAGGAGTTTTTGAACT-AAAAAAGGAGCAATAAC-GCCCTCTTGATAAAACAAGAGGGAAGCTATTGCTCCTTT-TTTTTATTTTGTAATAT-TTGCCTTACATAGTTTC-------TTTAA-----AAATAAGAAAGAC---TTTTTATAGTTTGGTTCGATTTGCGTGTTTTTTCTTTGTATTCAT-----TTATATTAAT----ATTATAGGTTTCTATATCT-ATATTTTTC------CCAATATTTTATGAAGTTTGATTTCTAATTCAATTTCAAT-----CGAAAATAGATAAAAATGAA--------------AATTTTGTTTATTTATGAC-----T…
Tilesia_macrocephala	AGCTGCTATTGAAGCTCCATCTACAAATGGATAAGACTTTGGTC-TGATTGTATAGGAGTTTTTGAACT-AAAAAAGGAGCAATAGCTTCCCTCTTGTTTTATCAAGAGGG-CGTTATTGCTCCTT--TTTTTATTTAGTACTAT-TTGCCTTACATAGTTTC-------TTTAA-----AAATAACAAGGAC---TTTTTATAGTTTGGTTCGATTTGCGTGTTTTTTCTTTGTATTCAT-----TTAT----------ATTATAGGTTTCT-------ATACTTTTA------CCAATCTTTTATGAAGTTTTATTTCCAATTCAATTTCAAT-----CGAAAATAGATAAAAATGAA--------------AATTTTGCTTATTTATTA-------…
Trigonopterum_laricifolium ????????????????????????????????????????????????????????????????????????????????????????????????????????????????????????????????????????????????????????????????????????????????????????????????????????????????????????????????????????????????????????????????????????????????????????????????????????????????????????????????????????????????????????????????????????????????????…
Wedelia_calycina	GGCTGCTATTGAAGCTCCATCTACAAATGGATAAGACTTTGGTC-TGATTGTATAGGAGTTTTTGAACT-AAAAAAGGAGCAATAGCTTCCCTCTTGTTTTATCAAGAGGG-CGTTATTGCTCCTTT-TTTTATTTTAGTACTATATTGCCTTACATAGTTTC-------TTTAA-----AAATAAAAAGGACTTTTTTTTATAGTTTGGTTCGATTTGCGTGTTTTTTCTTTGTATTCGT-----TTAT----------ATTATAGGTTTCT-------ATACTTTTA------CCAATCTTTTATGAAGTTTTATTTCCAATTCAATTTCAAT-----CGAAAATAGATAAAAATGAA--------------AATTTTGCTTATTTATTACTATTAC…
Wedelia_pallida ???????????????????????????????????????????????????????????????????????????????????????????????????????????????????????????????????????????????????????????????????????????????????????????????????????????????????????????????????????????????????????????????????????????????????????????????????????????????????????????????????????????????????????????????????????????????????????????????…
Wedelia_reticulata	AGCTGCTATTGAAGCTCCATCTACAAATGGATAAGACTTTGGTC-TGATTGTATAGGAGTTTTTGAACT-AAAAAAGGAGCAATAGCTTCCCTCTTGTTTTATCAAGAGGG-CGTTATTGCTCCTT--TTTTTATTTAGTACTAT-TTGCCTTACATAGTTTC-------TTTAA-----AAATAACAAGGAC---TTTTTCTAGTTTGGTTCGATTTGCGTGTTTTTTCTTTGTATTCAT-----TTAT----------ATTATAGGTTTCT-------ATACTTTTA------CCAATCTTTTATGAAGTTTTATTTCCAATTCAATTTCAAT-----CGAAAATAGATAAAAATGAA--------------AATTTTTCTTATTTATTA-------…
Wollastonia_biflora	AGCTGCTATTGAAGCTCCATCTACAAATGGATAAGACTTTGGTC-TGATTGTATAGGAGTTTTTGAACT-AAAAAAGGAGCAATAGCTTCCCTCTTGTTTTATCAAGAGGG-CGTTATTGCTCCTT--TTTTTATTTAGTACTAT-TTGCCTTACATAGTTTC-------TTTAA-----AAATAACAAGCAC---TTTTTATAGTTTGGTTCGATTTGGGTGTTTTTTCTTTGTATTCGT-----TTAT----------ATTATAGGTTTCT-------ATACTTTTA------CCAATCTTTTATGAAGTTTTATTTCCAATTCAATTTCAAT-----CGAAAATAGAGAAAAATGAA--------------AATTTTGCTTATTTATTA-------…
Zexmenia_serrata	GGCTGCTATTGAAGCTCCATCTACAAATGGATAAGACTTTGGTC-TGATTGTATAGGAGTTTTTGAACT-AAAAAAGGAGCAATAGCTTCCCTCTTGTTTTATCAAGAGGG-CGTTATTGCTCCTT--TTTTTATTTAGTACTAT-TTGCCTTACATAGTTTC-------TTTAA-----AAATAAAAAGGAC-TTTTTTTCTAGTTTGGTTCGATTTGCGTGTTTTTTCTTTGTATTCGT-----TTAT----------ATTATAGGTTTCT-------ATACTTTTA------CCAATCTTTTATGAAGTTTTATTTCCAATTCAATTTCAAT-----CGAAAATAGATAAAAATGAA--------------AATTTTGCTTATTTATTA-------…
[matk nchar=2369]
Apowollastonia_stirlingii CGGCTAGGATCTTTTACACATTTAGACGAAGCGAGGGATTCGTCCATACCATCGGTAAAGTTTGGAAGACCACGACTGATCCTGAAAGGGAATGAATGGAAAAAATAGCATGTCG-------TATCAATTAAGAGTTCTGAGAATATTTTATTCTTTCCGGCTCGATACAA-----AGCCTTCATTGAAAT--------------------------ATTGAAATTTCAATTATTCAAAGGGAGCAAATCGAAGTCAATTTCAAGTTGGGTCGAATTAATAAATGGATAGGGCCCCATGGCTTCAATTAATTTCATTTTGATTATAGGGAAAGAAAAAGCAACGAGCTTCCGTTCTTAATTTGAATGATTACC…
Aspilia_fruticosa ?????????????????????????????????????????????????????????????????????????????????????????????????????????????????????????????????????????????????????????????????????????????????????????????????????????????????????????????????????????????????????????????????????????????????????????????????????????????????????????????????????????????????????????????????????????????????????????????…
Baltimora_recta	CGGCTAGGATCTTTTACACATTTAGACGAAGCGAGGGATTCGTCCATACCATCGGTAAAGTTTGGAAGACCACGACTGATCCTGAAAGGGAATGAATGGAAAAAATAGCATGTCG-------TATCAATTAAGAGTTCTGAGAATATTTTATTCTTTCCGGCTCGATACAATAAAAAGCCTTC----------------------------------ATTGAAATTTCAATTATTCAAAGGGAGCAAATCGAAGTCAATTTCAAGTTGGGTCGAATTAATAAATGGATAGGGCCCCATGGCTTCAATTCATTTCATTTTGATTATAGGGAAAGAAAAAGCAACGAGCTTCCGTTCTTAATTTGAATGATTACCCGATCTAATTAGACGTTAAAAAAAGA…
Blainvillea_acmella	CGGCTAGGATCTTTTACACATTTAGATGAAGCGAGGGATTCGTCCATACCATCGGTAAAGTTTGGAAGACCACGACTGATCCTGAAAGGGAATGAATGGAAAAAATAGCATGTCG-------TATCAATTAAGAGTTCTGAGAATATTTTATTCTTTCCGGCTCGATACAA-----AGCCTTCATTTCAATTTCAA-T-------------------ATTGAAATTGAAATTATTCAAAGGGAGCAAATCGAAGTCAATTTCAAGTTGGGTCGAATTAATAAATGGATAGGGCCCCATGGCTTCAATTAATTTCATTTTGATTATAGGGAAAGAAAAAGCAACGAGCTTCCGTTCTTAATTTGAATGATTACCCGATCTAATTAGACGTTAAAAAAAGA…
Calyptocarpus_vialis	CGGCTAGGATCTTTTACACATTTAGATGAAGCGAGGGATTCGTCCATACCATCGGTAAAGTTTGGAAGACCACGACTGATCCTGAAAGGGAATGAATGGAAAAAATAGCATGTCG-------TATCAATTAAGAGTTGTGAGAATATTTGATTCTTTCCGGCTCGATACAA-----AGCCTTCATTGA-----------------------------ATTGAAATTCAAATTATTCAAAGAGAGCAAATCAAAGTCAATTTCAAGTTGGGTCGAATTAATAAATGGATAGGGCCCCATGGCTTCAATTAATTTCATTTTGATTATAGGGAAAGAAAAAGCAACGAGCTTCCGTTCTTAATTTGAATGATTACCCGATCTAATTAGACGTTAAAAAAAGA…
Clibadium_alatum	CGGCTAGGATCTTTTACACATTTAGACGAAGCGAGGGATTCGTCCATACCATCGGTAAAGTTTGGAAGACCACGACTGATCCTGAAAGGGAATGAATGGAAAAAATAGCATGTCG-------TATCAATTAAGAGTTCTGAGAATATTTTATTCTTTCCGGCTCGATACAATACAAAGCCTTC----------------------------------ATTGAAATTTCAATTATTCAAAGGGAGCAAATCGAAGTCAATTTCAAGTTGGGTCGAATTAATAAATGGATAGGGCCCCATGGCTTCAATTAATTTCATTTTGATTATAGGGAAAGAAAAAGCAACGAGCTTCCGTTCTTAATTTGAATGATTACCCGATCTAATTAGACGTTAAAAAAAGA…
Damnxanthodium_calvum	CGGCTAGGATCTTTTACACATTTAGATGAAGCGATGGATTCGTCCATACCATCGGTAAAGTTTGGAAGACCACGACTGATCCTGAAAGGGAATGAATGGAAAAAATAGCATGTCG-------TATCAATTAAGAGTTCTGAGAATATTTGATTCTTTCCGGCTCGATACAA-----AGCCTTCATTGA-----------------------------ATTGAAATTCAAATTATTCAAAGGGAGCAAATCAAAGTCAATTTCAAGTTGGGTCGAATTAATAAATGGATAAGGCCCCATGGCTTCAATTAATTTCATTTTGATTATAGGGAAAGAAAAAGCAACGAGCTTCCGTTCTTAATTTGAATGATTACCCGATCTAATTAGACGTTAAAAAAAGA…
Delilia_biflora	CGGCTAGGATCTTTTACACATTTAGATGAAGCGATGGATTCGTCCATACCATCGGTAAAGTTTGGAAGACCACGACTGATCCTGAAAGGGAATGAATGGAAAAAATAGCATGTCG-------TATCAATTAAGAGTTCTGAGAATATTTTATTCTTTCCGCCTCGATACAA-----AGCCTTCATTATTGAAATTG-AATATTGAAATTAAATTATTATTGAAATTAAAATTATTCAAAGGGAGCAAATCAAAGTCGATTTCAAGTTGGGTCGAATTAATAAATGGATAGGGTCCCATGGCTTCAATTAATTTCATTTTGATTATAGGGAAAGAAAAAGCAACGAGCTTCCGTTCTTCATTTGAATGATTACCCGATCTAATTAGACGTTAAAAAAAGA…
Dimerostemma_annuum	CGGCTAGGATCTTTTACACATTTAGACGAAGCGAGGGATTCGTCCATACCATCGGTAAAGTTTGGAAGACCACGACTGATCCTGAAAGGGAATGAATGGAAAAAATAGCATGTCG-------TATCAATTAAGAGTTCTGAGAATATTTTATTCTTTCCGGCTCGATACAATACAAAGCCTTC----------------------------------ATTGAAATTGAAATTATTCAAAGGGAGCAAATCGAAGTCAATTTCAAATTGGGTCGAATTAATAAATGGATAGGGCCCCATGGCTTCAATTAATTTCATTTTTATTATAGGGAAAGAAAAAGCAACGAGCTTCCGTTCTTAATTTGAATGATTTCCCGATCTAATTAGACGTTAAAAAAAGA…
Echinocephalum_latifolium ?????????????????????????????????????????????????????????????????????????????????????????????????????????????????????????????????????????????????????????????????????????????????????????????????????????????????????????????????????????????????????????????????????????????????????????????????????????????????????????????????????????????????????????????????????????????????????…
Eclipta_prostrata	CGGCTAGGATCTTTTACACATTTAGACGAAGCGAGGGATTCGTCCATACCATCGGTAAAGTTTGGAAGACCACGACTGATCCTGAAAGGGAATGAATGGAAAAAATAGCATGTCG-------TATCAATGAAGAGTTCTGAGAATATTTTATTCTTTCCGGCTCGATACAATACAAAGCCTTC----------------------------------ATTGAAATTTAAATTATTCAAAGGGAGCAAATCGAAGTCAATTTCAAGTTGGGTCGAATTAATAAATGGATAGGGCCCCATGGCTTCAATTAATTTCATTTTGATTATAGGGAAAGAAAAAGCAACGAGCTTCCGTTCTTAATTTGAATGATTACCCGATCTAATTAGACGTTAAAAAAAGA…
Elaphandra_patentipilis ???????????????????????????????????????????????????????????????????????????????????????????????????????????????????????????????????????????????????????????????????????????????????????????????????????????????????????????????????????????????????????????????????????????????????????????????????????????????????????????????????????????????????????????????????????????????????????…
Eleutheranthera_ruderalis	???????????????????????????????????????????????????????????????????????????????????????????????????????????????????????????????????????????????????????????????????????????????????????????????????????????????????????????????????????????????????????????????????????????????????????????????????????????????????????????????????????????????????????????????????????????????????????????????????????????????…
Idiopappus_quitensis	CGGCTAGGATCTTTTACACATTTAGATGAAGCGAGGGATTCGTCCATACCATCGGTAAAGTTTGGAAGACCACGACTGATCCTGAAAGGGAATGAATGGAAAAAATAGCATGTCG-------TATCAATTAAGAGTTCTGAGAATATTTTATTCTTTCCGGCTCGATACAA-----AGCCTTC----------------------------------ATTTAAATTGAAATTATTCAAAGGGAGCAAATCGAAGTCAATTTAAAGTTGGGTCGAATTAATAAATGGATAGGGCCCCATGGCTTCAATTCATTTCATTTTGATTATAGGGAAAGAAAAAGCAACGAGCTTCCGTTCTTAATTTGAATGATTACCCGATCTAATTAGACGTTAAAAAAAGA…
Indocypraea_montana	CGGCTAGGATCTTTTACACATTTAGATGAAGCGAGGGATTCGTCCATACCATCGGTAAAGTTTGGAAGACCACGACTGATCCTGAAAGGGAATGAATGGAAAAAATAGCATGTCG-------TATCAATTAAGAGTTCTGAGAATATTTGATTCTTTTCGGCTCGATACAA-----AGCCTTCATTGA-----------------------------ATTGAAATTCAAATTATTCAAAGGGAGCAAATCAAAGTCAATTTCAAGTTGGGTCGAATTAATAAATGGATAGGGCCCCATGGCTTCAATTAATTTCATTTTGATTATAGGGAAAGAAAAAGCAACGAGCTTCCGTTCTTAATTTGAATGATTACCCGATCTAATTAGACGTTAAAAAAAGA…
Jefea_lantanifolia	CGGCTAGGATCTTTTACACATTTAGATGAAGTGAGGGATTCGTCCATACCATCGGTAAAGTTTGGAAGACCACGACTGATCCTGAAAGGGAATGAATGGAAAAAATAGCATGTCG-------TATCAATTAAGAGTTCTGAGAATATTTTATTCTTTCCGGCTCGATACAA-----AGCCTTC----------------------------------ATTGAAATTTAAATTATTCAAAGGGAGCAAATCGAAGTCAATTTCAAGTTGGGTCGAATTAATAAATGGATAGGGCCCCATGGCTTCAATTAATTTCATTTTGATTATAGGGAAAGAAAAAGCAACGAGCTTCCGTTCTTAATTTGAATGATTACCCGATCTAATTAGACGTTAAAAAAAGA…
Kingianthus_paniculatus	CGGCTAGGATCTTTTACACATTTAGATGAAGCGAGGGATTCGTCCATACCATCGGTAAAGTTTGGAAGACCACGACTGATCCTGAAAGGGAATGAATGGAAAAAATAGCATGTCG-------TATCAATTAAGAGTTCTGAGAATATTTTATTCTTTCCGGCTCGATACAA-----AGCCTTC----------------------------------ATTTAAATTGAAATTATTCAAAGGGAGCAAATCGAAGTCAATTTAAAGTTGGGTCGAATTAATAAATGGATAGGGCCCCATGGCTTCAATTCATTTCATTTTGATTATAGGGAAAGAAAAAGCAACGAGCTTCCGTTCTTAATTTGAATGATTACCCGATCTAATTAGACGTTAAAAAAAGA…
Lasianthaea_helianthoides	CGGCTAGGATCTTTTACACATTTAGATGAAGCGAGGGATTCGTCCATACCATCGGTAAAGTTTGGAAGACCACGACTGATCCTGAAAGGGAATGAATGGAAAAAATAGCATGTCG-------TATCAATTAAGAGTTCTGAGAATATTTGATTCTTTCTGGCTCGATACAA-----AGCCTTCATTGA-----------------------------ATTGAAATTCAAATTATTCAAAGGGAGCAAATCAAAGTCAATTTCAAGTTGGGTCGAATTAATAAATGGATAGGGCCCCATGGCTTCAATTAATTTCATTTTGATTATAGGGAAAGAAAAAGCAACGAGCTTCCGTTCTTAATTTGAATGATTACCCGATCTAATTAGACGTTAAAAAAAGA…
Lipochaeta_heterophylla CGGCTAGGATCTTTTACACATTTAGACGAAGCGAGGGATTCGTCCATACCATCGGTAAAGTTTGGAAGACCACGACTGATCCTGAAAGGGAATGAATGGAAAAAATAGCATGTCG-------TATCAATTAAGAGTTCTGAGAATATTTTATTCTTTCCGGCTCGATACAA-----AGCCTTCATTGAAAT--------------------------ATTGAAATTTCAATTATTCAAAGGGAGCAAATCGAAGTCAATTTCAAGTTGGGTCGAATTAATAAATGGATAGGGCCCCATGGCTTCAATTAATTTCATTTTGATTATAGGGAAAGAAAAAGCAACGAGCTTCCGTTCTTAATTTGAATGATTACCCG…
Lipotriche_rhombifolia ????????????????????????????????????????????????????????????????????????????????????????????????????????????????????????????????????????????????????????????????????????????????????????????????????????????????????????????????????????????????????????????????????????????????????????????????????????????????????????????????????????????????????????????????????????????????????????…
Lundellianthus_guatemalensis CGGCTAGGATCTTTTACACATTTAGACGAAGCGAGGGATTCGTCCATACCATCGGTAAAGTTTGGAAGACCACGACTGATCCTGAAAGGGAATGAATGGAAAAAATAGCATGTCG-------TATCAATTAAGAGTTCTGAGAATATTTTATTCTTTCCGGCTCGATACAATACAAAGCCTTC-------------------------------------GAAATTTAAATTATTCAAAGGGAGCAAATCGAAGTCAATTTCAAGTTGGGTCGAATTAATAAATGGATAGGGCCCCATGGCTTCAATTAATTTCATTTTGATTATAGGGAAAGAAAAAGCAACGAGCTTCCGTTCTTAATTTGAATGATT…
Melanthera_nivea	???????????????????????????????????????????????????????????????????????????????????????????????????????????????????????????????????????????????????????????????????????????????????????????????????????????????????????????????????????????????????????????????????????????????????????????????????????????????????????????????????????????????????????????????????????????????????????????????????????????????…
Monactis_pallatangensis	CGGCTAGGATCTTTTACACATTTAGATGAAGCGAGGGATTCGTCCATACCATCGGTAAAGTTTGGAAGACCACGACTGATCCTGAAAGGGAATGAATGGAAAAAATAGCATGTCG-------TATCAATTAAGAGTTCTGAGAATATTTTATTCTTTCCGGCTCGATACAA-----AGCCTTC----------------------------------ATTTAAATTGAAATTATTCAAAGGGAGCAAATCGAAGTCAATTTAAAGTTGGGTCGAATTAATAAATGGATAGGGCCCCATGGCTTCAATTCATTTCATTTTGATTATAGGGAAAGAAAAAGCAACGAGCTTCCGTTCTTAATTTGAATGATTACCCGATCTAATTAGACGTTAAAAAAAGA…
Montanoa_hibiscifolia	???????????????????????????????????????????????????????????????????????????????????????????????????????????????????????????????????????????????????????????????????????????????????????????????????????????????????????????????????????????????????????????????????????????????????????????????????????????????????????????????????????????????????????????????????????????????????????????????????????????????…
Montanoa_karwinskii	???????????????????????????????????????????????????????????????????????????????????????????????????????????????????????????????????????????????????????????????????????????????????????????????????????????????????????????????????????????????????????????????????????????????????????????????????????????????????????????????????????????????????????????????????????????????????????????????????????????????…
Oblivia_mikanioides	CGGCTAGGATCTTTTACACATTTAGATGAAGCGAGGGATTCGTCCATACCATCGGTAAAGTTTGGAAGACCACGACTGATCCTGAAAGGGAATGAATGGAAAAAATAGCATGTCG-------TATCAATTAAGAGTTCTGAGAATATTTTATTCTTTCCGGCTCGATACAA-----AGCCTTC----------------------------------ATTGAAATTGAAATTTTTCAAAGGGAGCAAATCGAAGTCAATTTCAAGTTGGGTCGAATTAATAAATGGATAGGGCCCCACGGCTTCAATTCATTTCATTTTGATTATAGGGAAAGAAAAAGCAACGAGCTTCCGTTCTTAATTTGAATGATTACCCGATCTAATTAGACGTTAAAAAAAGA…
Otopappus_epaleaceus	CGGCTAGGATCTTTTACACATTTAGATGAAGCGAGGGATTCGTCCATACCATCGGTAAAGTTTGGAAGACCACGACTGATCCTGAAAGGGAATGAATGGAAAAAATAGCATGTCG-------TATCAATTAAGAGTTCTGAGAATATTTTATTCTTTCCGGCTCGATACAA-----AGCCTTC----------------------------------ATTGAAATTGAAATTTTTCAAAGGGAGCAAATCGAAGTCAATTTCAAGTTGGGTCGAATTAATAAATGGATAGGGCCCCACGGCTTCAATTCATTTCATTTTGATTATAGGGAAAGAAAAAGCAACGAGCTTCCGTTCTTAATTTGAATGATTTCCCGATCTAATTAGACGTTAAAAAAAGA…
Oyedaea_boliviana	CGGCTAGGATCTTTTACACATTTAGACGAAGCGAGGGATTCGTCCATACCATCGGTAAAGTTTGGAAAACCACGACTGATCCTGAAAGGGAATGAATGGAAAAAATAGCATGTCGTATCAATTATCAATTAAGAATTCTGAGAATATTTTATTCTTTCCGGCTCGATACAATACAAAGCCTTC----------------------------------ATTGAAATTTCAATTATTCAAAGGGAGCAAATCGAAGTCAATTTCAAGTTGGGTCGAATTAATAAATGGATAGGGCCCCATGGCTTCAATTAATTTCATTTTGATTATAGGGAAAGAAAAAGCAACGAGCTTCCGTTCTTAATTTGAATGATTACCCGATCTAATTAGACGTTAAAAAAAGA…
Pentalepis_trichodesmoides ????????????????????????????????????????????????????????????????????????????????????????????????????????????????????????????????????????????????????????????????????????????????????????????????????????????????????????????????????????????????????????????????????????????????????????????????????????????????????????????????????????????????????????????????????????????????????…
Perymeniopsis_ovalifolia	CGGCTAGGATCTTTTACACATTTAGACGAAGCGAGGGATTCGTCCATACCATCGGTAAAGTTTGGAAGACCACGACTGATCCTGAAAGGGAATGAATGGAAAAAATAGCATGTCG-------TATCAATTAAGAGTTATGAGAATATTTTATTCTTTCCGGCTCGATACAATACAAAGCCTTC----------------------------------ATTGAAATTTAAATTATTCAAAGGGAGCAAATCGAAGTCAATTTCAAGTTGGGTCGAATTAATAAATGGATAGGGCCCCATGGCTTCAATTCATTTCATTTTGATTATAGGGAAAGAAAAAGCAACGAGCTTCCGTTCTTAATTTGAATGATTACCCGATCTAATTAGACGTTAAAAAAAGA…
Perymenium_berlandieri	CGGCTAGGATCTTTTACACATTTAGACGAAGCGAGGGATTCGTCCATACCATCGGTAAAGTTTGGAAGACCACGACTGATCCTGAAAGGGAATGAATGGAAAAAATAGCATGTCG-------TATCAATTAAGAGTTCTGAGAATATTTTATTCTTTCCGGCTCGATACAATACAAAGCCTTC----------------------------------ATTGAAATTGAAATTATTCAAAGGGAGCAAATCGAAGTCAATTTCAAGTTGGGTCGAATTAATAAATGGATAGGGCCCCACGGCTTCAATTAATTTCATTTTGATTATAGGGAAAGAAAAAGCAACGAGCTTCCGTTCTTAATTTGAATGATTACCCGATCTAATTAGACGTTAAAAAAAGT…
Podanthus_mitiqui	CGGCTAGGATCTTTTACACATTTAGATGAAGCGAGGGATTCGTCCATACCATCGGTAAAGTTTGGAAGACCACGACTGATCCTGAAAGGGAATGAATGGAAAAAATAGCATGTCG-------TATCAATTAAGAGTTCTGAGAATATTTTATTCTTTCCGGCTCGATACAA-----AGCCTTC----------------------------------ATTTAAATTGAAATTATTCAAAGGGAGCAAATCGAAGTCAATTTCAAGTTGGGTCGAATTAATAAATGGATAGGGCCCCATGGCTTCAATTCATTTCATTTTGATTATAGGGAAAGAAAAAGCAACGAGCTTCCGTTCTTAATTTGAATGATTACCCGATCTAATTAGACGTTAAAAAAAGA…
Rensonia_salvadorica	CGGCTAGGATCTTTTACACATTTAGACGAAGCGAGGGATTCGTCCATACCATCGGTAAAGTTTGGAAGACCACGACTGATCCTGAAAGGGAATGGATGGAAAAAATAGCATGTCG-------TATCAATTAAGAGTTCTGAGAATATTTTATTCTTTCCGGCTCGATACAATACAAAGCCTTCATTGAAATTATTATTGAAATTGAACTTATTCAAAATTGAAATTGAACTTATTCAAAGGGAGCAAATCGAAGTCAATTTCAAGTTGGGTCGAATTAATAAATGGATAGGGCCCCATGGCTTCAATTAATTTCATTTTGATTATAGGGAAAGAAAAAGCAACGAGCTTCCGTTCTTAATTTGAATGATTACCCGATCTAATTAGACGTTAAAAAAAGA…
Riencourtia_latifolia	CGGCTAGGATCTTTTACACATTTAGACGAAGCGATGGATTCGTCCATACCATCGGTAAAGTTTGGAAGACCACGACTGATCCTGAAAGGGAATGAATGGAAAAAATAGCATGTCG-------TATCAATTAAGAGTTCTGAGAATATTTTATTCTTTCCGGCTCGATACAATACAAAGCCTTC----------------------------------ATTGAAATTGAAATTATCCAAAGGGAGCAAATCGAAGTCAATTTCAAGTTGGGTCGAATTAATAAATGGATAGGGCCCCATGGCTTCAATTAATTTCATTTTGATTATAGGGAAAGAAAAAGCAACGAGCTTCGGTTCTTAATTTGAATGATTACCCGATCTAATTAGACGTTAAAAAAAGA…
Sphagneticola_trilobata	???????????????????????????????????????????????????????????????????????????????????????????????????????????????????????????????????????????????????????????????????????????????????????????????????????????????????????????????????????????????????????????????????????????????????????????????????????????????????????????????????????????????????????????????????????????????????????????????????????????????…
Steiractinia_sodiroi	CGGCTAGGATCTTTTACACATTTAGACGAAGCGAGGGATTCGTCCATACCATCGGTAAAGTTTGGAAAACCACGACTGATCCTGAAAGGGAATGAATGGAAAAAATAGCATGTCGTATCAATTATCAATTAAGAATTCTGAGAATATTTTATTCTTTCCGGCTCGATACAATACAAAGCCTTC----------------------------------ATTGAAATTTAAATTATTCAAAGGGAGCAAATCGAAGTCAATTTCAAGTTGGGTCGAATTAATAAATGGATAGGGCCCCATGGCTTCAATTAATTTCATTTTGATTATAGGGAAAGAAAAAGCAACGAGCTTCCGTTCTTAATTTGAATGATTACCCGATCTAATTAGACGTTAAAAAAAGA…
Synedrella_nodiflora	CGGCTAGGATCTTTTACACATTTAGATGAAGCGAAGGATTCGTCCATACCATCGGTAAAGTTTGGAAGACCACGACTGATCCTGAAAGGGAATGAATGGAAAAAATAGCATGTCG-------TATCAATTAAGAGTTCTGAGAATATTTGATTCTTTCCGGCTCGATACAA-----AGCCTTCATTGA-----------------------------ATTGAAATTCAAATTATTCAAAGGGAACAAATCAAAGTCAATTTCAAGTTGGGTCGAATTAATAAATGGATAGGGCCCCATGGCTTCAATTAATTTCATTTTGATTATAGGGAAAGAAAAAGCAACGAGCTTCCGTTCTTAATTTGAATGATTACCCGATCTAATTAGACGTTAAAAAAAGA…
Tilesia_macrocephala CGGCTAGGATCTTTTACACATTTAGACGAAGCGAGGGATTCGTCCATACCATCGGTAAAGTTTGGAAGACCACGACTGATCCTGAAAGGGAATGAATGGAAAAAATAGCATGTCG-------TATCAATTAAGAGTTCTGAGAATATTTTATTCTTTCCGGCTCGATACAATAAAAAGCCTTC----------------------------------ATTGAAATTTCAATTATTCAAAGGGAGCAAATCGAAGTCAATTTCAAGTTGGGTCGAATTAATAAATGGATAGGGCCCCATGGCTTCAATTCATTTCATTTTGATTATAGGGAAAGAAAAAGCAACGAGCTTCCGTTCTTAATTTGAATGATTACCCGATC…
Trigonopterum_laricifolium ????????????????????????????????????????????????????????????????????????????????????????????????????????????????????????????????????????????????????????????????????????????????????????????????????????????????????????????????????????????????????????????????????????????????????????????????????????????????????????????????????????????????????????????????????????????????????…
Wedelia_calycina ??????????????????????????????????????????????????????????????????????????????????????????????????????????????????????????????????????????????????????????????????????????????????????????????????????????????????????????????????????????????????????????????????????????????????????????????????????????????????????????????????????????????????????????????????????????????????????????????…
Wedelia_pallida ???????????????????????????????????????????????????????????????????????????????????????????????????????????????????????????????????????????????????????????????????????????????????????????????????????????????????????????????????????????????????????????????????????????????????????????????????????????????????????????????????????????????????????????????????????????????????????????????…
Wedelia_reticulata ????????????????????????????????????????????????????????????????????????????????????????????????????????????????????????????????????????????????????????????????????????????????????????????????????????????????????????????????????????????????????????????????????????????????????????????????????????????????????????????????????????????????????????????????????????????????????????????…
Wollastonia_biflora	CGGCTAGGATCTTTTACACATTTAGACGAAGCGAGGGATTCGTCCATACCATCGGTAAAGTTTGGAAGACCACGACTGATCCTGAAAGGGAATGAATGGAAAAAATAGCATGTCG-------TATCAATTAAGAGTTCTGAGAATATTTTATTCTTTCCGGCTCGATACAATACAAAGCCTTC----------------------------------ATTGAAATTGAAATTATTCAAAGGGAGCAAATCGAAGTCAATTTCAAGTTGGGTCGAATTAATAAATGGATAGGGCCCCATGGCTTCAATTAATTTCATTTTGATTATAGGGAAAGAAAAAGCAACGAGCTTCCGTTCTTAATTTGAATGATTACCCGATCTAATTAGACGTTAAAAAAAGA…
Zexmenia_serrata	CGGCTAGGATCTTTTACACATTTAGACGAAGCGAGGGATTCGTCCATACCATCGGTAAAGTTTGGAAGACCACGACTGATCCTGAAAGGGAATGAATGGAAAAAATAGCATGTCG-------TATCAATTAAGAGTTCTGAGAATATTTTATTCTTTCCGGCTCGATACAATACAAAGCCTTC----------------------------------ATTGAAATTTAAATTATTCAAAGGGAGCAAATCGAAGTCAATTTCAAGTTGGGTCGAATTAATAAATGGATAGGG----ATGGCTTCAATTAATTTCATTTTGATTATAGGGAAAGAAAAAGCAACGAGCTTCCGTTCTTAATTTGAATGATTACCCGATCTAATTAGACGTTAAAAAAAGA…
;
end;

## Sheet: S4_Morphological_matrix
Genera	Life cycle, type: (0) annual, (1) perennial	Habit, posture, type: (0) erect, (1) scandent, (2) prostrate	Habit, type: (0) herbs, (1) shrubs, (2) lianas, (3) trees	Leaves, phyllotaxis, type: (0) opposite, (1) alternate, (2) ternate	Leaves, petioles, presence: (0) petiolate, (1) subsessile, (2) sessile	Leaf blades, shape: (0) ovate, (1) lanceolate, (2) subcordate, (3) trullate, (4) elliptic, (5) deltate, (6) linear, (7) oblong	Leaf blades, venation, type: (0) pinnately veined, (1) 1-7-plinerved	Leaf blades, venation, vein, number: (0) 2-5-plinerved, (1) 2-7-plinerved, (2) 3-5-plinerved, (4) 5-7-plinerved. (5) 3-plinerved	Inflorescence, capitula, position: (0) terminal, (1) axillary	Inflorescence, architecture, type: (0) solitary, (1) corymbiform, (2) thyrsoid, (3) paniculiform, (4) dichasioid, (5) umbelliform	Inflorescence, capitula, shape: (0) radiate, (1) discoid, (2) disciform	Inflorescence, capitula, involucres, shape, type: (0) hemispherical, (1) campanulate, (2) cylindrical, (3) flattened, (4) subglobose, (5) turbinate	Inflorescence, capitula, phyllaries, series, number: (0) 1 series, (1) 2 series, (2) 3 series, (3) 4 series, (4) 5 series, (5) 6 series, (6) 7 series	Inflorescence, capitula, receptacle, shape: (0) convex, (1) conical, (2) globose, (3) flat	Inflorescence, capitula, ray florets, sex: (0) neuter, (1) pistillate, (2) sterile	Inflorescence, capitula, disc florets, sex: (0) bisexual, (1) unisexual, (2) functionally staminate	Inflorescence, capitula, disc florets, vascular strands, fibres, presence: (0) without fibres embedding vascular strands, (1) with fibres embedding vascular strands	Florets, androecium, anthers, colour: (0) black, (1) yellow, (2) brown, (3) purple	Florets, androecium, anthers, appendages, glands, presence: (0) absent, (1) present by glands or glandular trichomes	Florets, gynoecium, style arms, apex, shape: (0) deltoid, (1) tapered, (2) tapered and papilose, (3) fused	Cypselae, colour: (0) black, (1) brown, (2) green, (3) purple	Cypselae, indumentum: (0) glabrous, (1) hairy	Cypselae, pappus, presence: (0) absent, (1) present
Character number	0	1	2	3	4	5	6	7	8	9	10	11	12	13	14	15	16	17	18	19	20	21	22
Apowollastonia stirlingii	0/1	0	0/1	0	?	0/1/6	1	5	0	0/4	0	0/4	1	3	1	0	?	1	0	?	0	?	1
Aspilia fruticosa	0/1	0/2	0/1	0	?	0/1/2/4	1	5	0	0/3	0/1	0/1	1/2/3	0	0/1/2	0	0	0/2	1	0/2	0/1/2	0/1	1
Baltimora recta	0	0	0	0	0	0	1	5	0	3	0	1/2	1	0/3	1	2	0	0	1	1	0	1	1
Blainvillea acmella	0/1	0	0/1	0/1	0	0/1	1	5	0	3	0	0/1/2	1/2/3	0/3	1	0	0	0	0/1	1	0	0	1
Calyptocarpus vialis	1	0/2	0/1	0	0	0/1	1	5	0/1	0	0	1	0/1	0	1	0	1	0	1	1	?	?	1
Clibadium alatum	1	0	1/3	0	0/2	1/2	1	5	0	1/3	2	0/1/2	2/3/4/5	0/3	1	2	?	0	1	1	0/3	0/1	0
Damnxanthodium calvum	1	0/1	0	0	?	0/4	1	2	0	0/4	0	0/1	1	0	1	0	1	0	0	2	0/1	1	0
Delilia biflora	0	0/1	0	0	?	0/1	1	5	0/1	5	0	3	1/2/3	?	1	2	1	0	1	2	?	1	0
Dimerostemma annum	0/1	0	0/1	0/1	0/1	0/1/2	1	5	0	3	0/1	0/1	2/3	0	0/1	0	0	0/2	1	2	0/1	?	1
Echinocephalum latifolium	0/1	0/1	0/1	0	?	0/1/6	1	5	0	0/3	0/1	0/1	0/1	0	0/1/2	0	0	0	1	2	0	0	1
Eclipta prostrata	0/1	0/1	0	0	?	0/1	0/1	5	0/1	0	0	0/1	1/2	0	1	0	0	0/1	0/1	1	1	1	1
Elaphandra patentipilis	1	0	0/1	0	0	0/1	1	5	0	3/4	0/1	0	1/2	0/3	0	0	1	0	1	2	0/1	1	0/1
Eleutheranthera ruderalis	0	0	0	0	0	0/3	1	5	1	0	0/1	1	0	3	0	0/2	0	0/2	1	2	0	?	1
Idiopappus quitensis	1	0	3	0	0	0/2	1	5	0	2/3	0	0	2	1/2	1	0	0	0	0	0	0	0	1
Indocypraea montana	1	0/1	0	0	0	0	1	5	0	0	0	0	1	0	1	0	?	0	?	?	0	1	1
Jefea lantanifolia	1	0	0/1	0/1	0	0/1/5	1	5	0	0	0	0/1	1	0/1	1	0	0	0/1/2	1	2	?	?	1
Kingianthus paniculatus	1	0	1	1	0	0	1	5	0	1/3	0	1	0/1	0	1	0	0	0	1	0	0	0	0/1
Lasianthaea helianthoides	1	0	0/1/3	0	0/1	0/1/4	1	5	0	0/1/3	0	0/2	2/3/4	0	1	0	1	0/2	0	2	0/2	0	1
Lipochaeta heterophylla	0/1	1	0/1	0/2	0/2	0/1/6	1	5	0	0/3	0	0/1	1	0	1	0	0	2	1	0/2	0	?	1
Lipotriche rhombifolia	0/1	0/1	0/1	0	?	0/1/6	0/1	5	0	0/3	0/1	0/1	0/1	0	0/1/2	0	0	0	1	2	0	1	1
Lundellianthus guatemalensis	1	0	1	0	0/1	0/1	1	5	0	3/4	0	0/1	1/2	0	1	0	0/1	0	0/1	2	0	0/1	1
Melanthera nivea	0/1	0/1	0/1	0	?	0/1/6	0/1	5	0	0/3	0/1	0/1	0/1	0	0/1/2	0	0	0	1	2	0	1	1
Monactis pallatangensis	1	0	1/3	1	0	0/1/3	0/1	5	0	1	0/1	1/2	0/1	0/3	1	0	0	0	1	0	0	0	0/1
Montanoa hibiscifolia	1	0	1/3	0	?	0	1	3/4	0	1/2/3	0/1	0	0/1	0	0	0/2	0	0/1	1	0	0/1	0/1	0
Montanoa karwinskii	1	0	1/3	0	?	0	1	3/4	0	1/2/3	0/1	0	0/1	0	0	0/2	0	0/1	1	0	0/1	0/1	0
Oblivia mikanioides	1	1	1	0	0	0/1/4	1	2	0	1	0	1	1/2	0	1	0	0	0	1	1	?	?	1
Otopappus epaleaceus	1	0	1/3	0	0	0/1	1	1	0	0/1/3	0/1	0/1	2/3/4/5/6	0/1	0/1	0	0	0/3	1	1	0/1	0/1	1
Oyedaea boliviana	1	0	1/3	0	0	0/1	0/1	5	0	0/3	0	0/1	1/2/3/4	0	0	0	0	0	0/1	2	?	?	1
Pentalepsis trichodesmoides	0	0	0/1	0	?	0/1	1	5	0	1/3	0	1	1	0	1	2	0	1/2	0	3	0/1	1	1
Perymeniopsis ovalifolia	1	1	1	0	0	7	1	5	0	3	0	0/1	1/2	0	0	0	0	0/2	1	2	0/1	0	1
Perymenium berlandieri	1	0	0/1/3	0	?	0/1/2	0/1	5	0	3/4	0	0	1/2/3	0	1	0	0	0/2	1	0/2	0	1	1
Podanthus mitiqui	1	0	1	0	?	0/3	?	?	0	0/3	1	?	0/1	0/2	1	1	0	0/1/2	0	0	?	?	1
Rensonia salvadorica	1	0	1	0	0	0	1	5	0	3	0	1	1	0/3	1	2	1	0	0	3	?	0	1
Riencourtia latifolia	0/1	0	0	0	0/2	0/4/6	0/1	0	0	3	2	2	2/3	3	1	2	0	?	0	1	0/1	0/1	0
Sphagneticola trilobata	1	2	0	0	?	0/3	1	5	0	0	0	5	1	0/1	1	0	0	0	1	1	?	0	1
Steiractinia sodiroi	1	0	1/3	0	?	0/1	0/1	5	0	0/3	0	0	1/2/3	0	0	0	1	0/2	0/1	2	0/2	?	1
Synedrella nodiflora	0/1	0/1	0	0	1	0/1	1	5	1	0	0	2	1	3	1	20	1	0	0	2	0	0	1
Tillesia macrocephala	1	1	0/1	0	?	0/1	0/1	5	0	0/3	0/1	0	1/2	0	0/1/2	0	1	0	1	1	0/1	0/1	0/1
Trigonopterum laricifolium	1	0	1	0	?	6	?	?	0	0	0/1	0/1	1	0	1	0	0	0	0	2	?	0	1
Wedelia calycina	0/1	0/2	0/1	0	?	0/1/2/4	1	5	0	0/3	0/1	0/1	1/2/3	0	0/1/2	0	0	0/2	1	0/2	0/1/2	0/1	1
Wedelia reticulata	0/1	0/2	0/1	0	?	0/1/2/4	1	5	0	0/3	0/1	0/1	1/2/3	0	0/1/2	0	0	0/2	1	0/2	0/1/2	0/1	1
Wollastonia biflora	1	1	0/1	0	?	0	1	5	0	0/3	0	0	1	0	1	0	0	0/2	?	?	?	1	0/1
Zexmenia serrata	1	0/1	0/1/2	0	?	0/1/4	0/1	5	0	4/5	0	0/1	1/2	0	1	0	0/1	0	1	2	0/1	1	1
